# Supplementary material for: CryoET shows cofilactin filaments inside the microtubule lumen
Source: EMBO Rep. 2023 Sep 13;24(11):e57264. doi: 10.15252/embr.202357264 (PMC10626427; doi:10.15252/embr.202357264)
Supplement: Supplementary file 3 — Movie EV1 [file EMBR-24-e57264-s010.zip]

Archive with 7 entries (6 files):
- EMBOR-2023-57264V1_MovieEV1/
- EMBOR-2023-57264V1_MovieEV1/MovieEV1_TS_08.avi
- __MACOSX/EMBOR-2023-57264V1_MovieEV1/._MovieEV1_TS_08.avi
- EMBOR-2023-57264V1_MovieEV1/.DS_Store
- __MACOSX/EMBOR-2023-57264V1_MovieEV1/._.DS_Store
- EMBOR-2023-57264V1_MovieEV1/MovieEV1_Readme.rtf
- __MACOSX/EMBOR-2023-57264V1_MovieEV1/._MovieEV1_Readme.rtf
