# Supplementary material for: CryoET shows cofilactin filaments inside the microtubule lumen
Source: EMBO Rep. 2023 Sep 13;24(11):e57264. doi: 10.15252/embr.202357264 (PMC10626427; doi:10.15252/embr.202357264)
Supplement: Supplementary file 5 — Movie EV3 [file EMBR-24-e57264-s006.zip]

Archive with 7 entries (6 files):
- EMBOR-2023-57264V1_MovieEV3/
- EMBOR-2023-57264V1_MovieEV3/.DS_Store
- __MACOSX/EMBOR-2023-57264V1_MovieEV3/._.DS_Store
- EMBOR-2023-57264V1_MovieEV3/MovieEV3_Readme.rtf
- __MACOSX/EMBOR-2023-57264V1_MovieEV3/._MovieEV3_Readme.rtf
- EMBOR-2023-57264V1_MovieEV3/MovieEV3_TS_297_5FPS_Arrows.mp4
- __MACOSX/EMBOR-2023-57264V1_MovieEV3/._MovieEV3_TS_297_5FPS_Arrows.mp4
