# Supplementary material for: CryoET shows cofilactin filaments inside the microtubule lumen
Source: EMBO Rep. 2023 Sep 13;24(11):e57264. doi: 10.15252/embr.202357264 (PMC10626427; doi:10.15252/embr.202357264)
Supplement: Supplementary file 6 — Movie EV4 [file EMBR-24-e57264-s005.zip]

Archive with 7 entries (6 files):
- EMBOR-2023-57264V1_MovieEV4/
- EMBOR-2023-57264V1_MovieEV4/.DS_Store
- __MACOSX/EMBOR-2023-57264V1_MovieEV4/._.DS_Store
- EMBOR-2023-57264V1_MovieEV4/MovieEV4_TS_346_5FPS_cofilinKD.mp4
- __MACOSX/EMBOR-2023-57264V1_MovieEV4/._MovieEV4_TS_346_5FPS_cofilinKD.mp4
- EMBOR-2023-57264V1_MovieEV4/MovieEV4_Readme.rtf
- __MACOSX/EMBOR-2023-57264V1_MovieEV4/._MovieEV4_Readme.rtf
