# Supplementary material for: CryoET shows cofilactin filaments inside the microtubule lumen
Source: EMBO Rep. 2023 Sep 13;24(11):e57264. doi: 10.15252/embr.202357264 (PMC10626427; doi:10.15252/embr.202357264)
Supplement: Supplementary file 7 — Source Data for Expanded View and Appendix [file EMBR-24-e57264-s003.zip]

Archive with 465 entries (392 files):
- EMBOR-2023-57264V1_SourceDataForExpandedViewAndAppendix/
- EMBOR-2023-57264V1_SourceDataForExpandedViewAndAppendix/Appendix/
- EMBOR-2023-57264V1_SourceDataForExpandedViewAndAppendix/.DS_Store
- __MACOSX/EMBOR-2023-57264V1_SourceDataForExpandedViewAndAppendix/._.DS_Store
- EMBOR-2023-57264V1_SourceDataForExpandedViewAndAppendix/Figure_EV1/
- EMBOR-2023-57264V1_SourceDataForExpandedViewAndAppendix/Figure_EV3/
- EMBOR-2023-57264V1_SourceDataForExpandedViewAndAppendix/Figure_EV2/
- EMBOR-2023-57264V1_SourceDataForExpandedViewAndAppendix/Appendix/.DS_Store
- __MACOSX/EMBOR-2023-57264V1_SourceDataForExpandedViewAndAppendix/Appendix/._.DS_Store
- EMBOR-2023-57264V1_SourceDataForExpandedViewAndAppendix/Appendix/Appendix_Figure_S3/
- EMBOR-2023-57264V1_SourceDataForExpandedViewAndAppendix/Appendix/Appendix_Figure_S1/
- EMBOR-2023-57264V1_SourceDataForExpandedViewAndAppendix/Figure_EV1/.DS_Store
- __MACOSX/EMBOR-2023-57264V1_SourceDataForExpandedViewAndAppendix/Figure_EV1/._.DS_Store
- EMBOR-2023-57264V1_SourceDataForExpandedViewAndAppendix/Figure_EV1/G/
- EMBOR-2023-57264V1_SourceDataForExpandedViewAndAppendix/Figure_EV1/A/
- EMBOR-2023-57264V1_SourceDataForExpandedViewAndAppendix/Figure_EV1/F/
- EMBOR-2023-57264V1_SourceDataForExpandedViewAndAppendix/Figure_EV1/H/
- EMBOR-2023-57264V1_SourceDataForExpandedViewAndAppendix/Figure_EV1/C/
- EMBOR-2023-57264V1_SourceDataForExpandedViewAndAppendix/Figure_EV1/D/
- EMBOR-2023-57264V1_SourceDataForExpandedViewAndAppendix/Figure_EV1/E/
- EMBOR-2023-57264V1_SourceDataForExpandedViewAndAppendix/Figure_EV1/B/
- EMBOR-2023-57264V1_SourceDataForExpandedViewAndAppendix/Figure_EV3/.DS_Store
- __MACOSX/EMBOR-2023-57264V1_SourceDataForExpandedViewAndAppendix/Figure_EV3/._.DS_Store
- EMBOR-2023-57264V1_SourceDataForExpandedViewAndAppendix/Figure_EV3/I/
- EMBOR-2023-57264V1_SourceDataForExpandedViewAndAppendix/Figure_EV3/N/
- EMBOR-2023-57264V1_SourceDataForExpandedViewAndAppendix/Figure_EV3/G/
- EMBOR-2023-57264V1_SourceDataForExpandedViewAndAppendix/Figure_EV3/A/
- EMBOR-2023-57264V1_SourceDataForExpandedViewAndAppendix/Figure_EV3/F/
- EMBOR-2023-57264V1_SourceDataForExpandedViewAndAppendix/Figure_EV3/O/
- EMBOR-2023-57264V1_SourceDataForExpandedViewAndAppendix/Figure_EV3/H/
- EMBOR-2023-57264V1_SourceDataForExpandedViewAndAppendix/Figure_EV3/M/
- EMBOR-2023-57264V1_SourceDataForExpandedViewAndAppendix/Figure_EV3/J/
- EMBOR-2023-57264V1_SourceDataForExpandedViewAndAppendix/Figure_EV3/C/
- EMBOR-2023-57264V1_SourceDataForExpandedViewAndAppendix/Figure_EV3/D/
- EMBOR-2023-57264V1_SourceDataForExpandedViewAndAppendix/Figure_EV3/Q/
- EMBOR-2023-57264V1_SourceDataForExpandedViewAndAppendix/Figure_EV3/E/
- EMBOR-2023-57264V1_SourceDataForExpandedViewAndAppendix/Figure_EV3/B/
- EMBOR-2023-57264V1_SourceDataForExpandedViewAndAppendix/Figure_EV3/K/
- EMBOR-2023-57264V1_SourceDataForExpandedViewAndAppendix/Figure_EV3/L/
- EMBOR-2023-57264V1_SourceDataForExpandedViewAndAppendix/Figure_EV3/P/
- EMBOR-2023-57264V1_SourceDataForExpandedViewAndAppendix/Figure_EV2/.DS_Store
- __MACOSX/EMBOR-2023-57264V1_SourceDataForExpandedViewAndAppendix/Figure_EV2/._.DS_Store
- EMBOR-2023-57264V1_SourceDataForExpandedViewAndAppendix/Figure_EV2/A/
- EMBOR-2023-57264V1_SourceDataForExpandedViewAndAppendix/Figure_EV2/C/
- EMBOR-2023-57264V1_SourceDataForExpandedViewAndAppendix/Figure_EV2/D/
- EMBOR-2023-57264V1_SourceDataForExpandedViewAndAppendix/Figure_EV2/E/
- EMBOR-2023-57264V1_SourceDataForExpandedViewAndAppendix/Appendix/Appendix_Figure_S3/.DS_Store
- __MACOSX/EMBOR-2023-57264V1_SourceDataForExpandedViewAndAppendix/Appendix/Appendix_Figure_S3/._.DS_Store
- EMBOR-2023-57264V1_SourceDataForExpandedViewAndAppendix/Appendix/Appendix_Figure_S3/A/
- EMBOR-2023-57264V1_SourceDataForExpandedViewAndAppendix/Appendix/Appendix_Figure_S3/C/
- EMBOR-2023-57264V1_SourceDataForExpandedViewAndAppendix/Appendix/Appendix_Figure_S3/B/
- EMBOR-2023-57264V1_SourceDataForExpandedViewAndAppendix/Appendix/Appendix_Figure_S1/.DS_Store
- __MACOSX/EMBOR-2023-57264V1_SourceDataForExpandedViewAndAppendix/Appendix/Appendix_Figure_S1/._.DS_Store
- EMBOR-2023-57264V1_SourceDataForExpandedViewAndAppendix/Appendix/Appendix_Figure_S1/Before_Cleaning/
- EMBOR-2023-57264V1_SourceDataForExpandedViewAndAppendix/Appendix/Appendix_Figure_S1/After_Cleaning/
- EMBOR-2023-57264V1_SourceDataForExpandedViewAndAppendix/Figure_EV1/G/.DS_Store
- __MACOSX/EMBOR-2023-57264V1_SourceDataForExpandedViewAndAppendix/Figure_EV1/G/._.DS_Store
- EMBOR-2023-57264V1_SourceDataForExpandedViewAndAppendix/Figure_EV1/G/Fig1D_E_EV1G_H_MicrotubuleAnalysis_compact.xlsx
- __MACOSX/EMBOR-2023-57264V1_SourceDataForExpandedViewAndAppendix/Figure_EV1/G/._Fig1D_E_EV1G_H_MicrotubuleAnalysis_compact.xlsx
- EMBOR-2023-57264V1_SourceDataForExpandedViewAndAppendix/Figure_EV1/G/FigEV1G.pzfx
- __MACOSX/EMBOR-2023-57264V1_SourceDataForExpandedViewAndAppendix/Figure_EV1/G/._FigEV1G.pzfx
- EMBOR-2023-57264V1_SourceDataForExpandedViewAndAppendix/Figure_EV1/A/FigEV1A_Readme.rtf
- __MACOSX/EMBOR-2023-57264V1_SourceDataForExpandedViewAndAppendix/Figure_EV1/A/._FigEV1A_Readme.rtf
- EMBOR-2023-57264V1_SourceDataForExpandedViewAndAppendix/Figure_EV1/A/SUM_02-DMSO_022-1.tif
- __MACOSX/EMBOR-2023-57264V1_SourceDataForExpandedViewAndAppendix/Figure_EV1/A/._SUM_02-DMSO_022-1.tif
- EMBOR-2023-57264V1_SourceDataForExpandedViewAndAppendix/Figure_EV1/A/04-CytD_013.czi
- EMBOR-2023-57264V1_SourceDataForExpandedViewAndAppendix/Figure_EV1/A/SUM_02-DMSO_022-1.png
- __MACOSX/EMBOR-2023-57264V1_SourceDataForExpandedViewAndAppendix/Figure_EV1/A/._SUM_02-DMSO_022-1.png
- EMBOR-2023-57264V1_SourceDataForExpandedViewAndAppendix/Figure_EV1/A/02-DMSO_022.czi
- EMBOR-2023-57264V1_SourceDataForExpandedViewAndAppendix/Figure_EV1/A/SUM_04-CytD_013-2-1_5umScale.png
- __MACOSX/EMBOR-2023-57264V1_SourceDataForExpandedViewAndAppendix/Figure_EV1/A/._SUM_04-CytD_013-2-1_5umScale.png
- EMBOR-2023-57264V1_SourceDataForExpandedViewAndAppendix/Figure_EV1/A/SUM_04-CytD_013-2-1.tif
- __MACOSX/EMBOR-2023-57264V1_SourceDataForExpandedViewAndAppendix/Figure_EV1/A/._SUM_04-CytD_013-2-1.tif
- EMBOR-2023-57264V1_SourceDataForExpandedViewAndAppendix/Figure_EV1/F/.DS_Store
- __MACOSX/EMBOR-2023-57264V1_SourceDataForExpandedViewAndAppendix/Figure_EV1/F/._.DS_Store
- EMBOR-2023-57264V1_SourceDataForExpandedViewAndAppendix/Figure_EV1/F/ref_PF_MRA_13PF_MINUS.em
- EMBOR-2023-57264V1_SourceDataForExpandedViewAndAppendix/Figure_EV1/F/FigEV1F_Readme.rtf
- __MACOSX/EMBOR-2023-57264V1_SourceDataForExpandedViewAndAppendix/Figure_EV1/F/._FigEV1F_Readme.rtf
- EMBOR-2023-57264V1_SourceDataForExpandedViewAndAppendix/Figure_EV1/F/ref_13PF_minus_11.808Apx.png
- EMBOR-2023-57264V1_SourceDataForExpandedViewAndAppendix/Figure_EV1/F/ref_13PF_plus_11.808Apx.png
- EMBOR-2023-57264V1_SourceDataForExpandedViewAndAppendix/Figure_EV1/F/ref_PF_MRA_13PF_PLUS.em
- EMBOR-2023-57264V1_SourceDataForExpandedViewAndAppendix/Figure_EV1/H/FigEV1H.pzfx
- __MACOSX/EMBOR-2023-57264V1_SourceDataForExpandedViewAndAppendix/Figure_EV1/H/._FigEV1H.pzfx
- EMBOR-2023-57264V1_SourceDataForExpandedViewAndAppendix/Figure_EV1/H/.DS_Store
- __MACOSX/EMBOR-2023-57264V1_SourceDataForExpandedViewAndAppendix/Figure_EV1/H/._.DS_Store
- EMBOR-2023-57264V1_SourceDataForExpandedViewAndAppendix/Figure_EV1/H/Fig1D_E_EV1G_H_MicrotubuleAnalysis_compact.xlsx
- __MACOSX/EMBOR-2023-57264V1_SourceDataForExpandedViewAndAppendix/Figure_EV1/H/._Fig1D_E_EV1G_H_MicrotubuleAnalysis_compact.xlsx
- EMBOR-2023-57264V1_SourceDataForExpandedViewAndAppendix/Figure_EV1/C/Fig_EV1C_DZ1_TS_069_cross_thick20_scale.png
- EMBOR-2023-57264V1_SourceDataForExpandedViewAndAppendix/Figure_EV1/C/FigEV1C_Readme.rtf
- __MACOSX/EMBOR-2023-57264V1_SourceDataForExpandedViewAndAppendix/Figure_EV1/C/._FigEV1C_Readme.rtf
- EMBOR-2023-57264V1_SourceDataForExpandedViewAndAppendix/Figure_EV1/C/Fig_EV1C_DZ1_TS_069_side_thick20_scale.png
- EMBOR-2023-57264V1_SourceDataForExpandedViewAndAppendix/Figure_EV1/D/FigEV1D_Protrusion_Thickness.pzfx
- __MACOSX/EMBOR-2023-57264V1_SourceDataForExpandedViewAndAppendix/Figure_EV1/D/._FigEV1D_Protrusion_Thickness.pzfx
- EMBOR-2023-57264V1_SourceDataForExpandedViewAndAppendix/Figure_EV1/D/.DS_Store
- __MACOSX/EMBOR-2023-57264V1_SourceDataForExpandedViewAndAppendix/Figure_EV1/D/._.DS_Store
- EMBOR-2023-57264V1_SourceDataForExpandedViewAndAppendix/Figure_EV1/D/Fig_EV1D_Protrusion_Thickness.xlsx
- __MACOSX/EMBOR-2023-57264V1_SourceDataForExpandedViewAndAppendix/Figure_EV1/D/._Fig_EV1D_Protrusion_Thickness.xlsx
- EMBOR-2023-57264V1_SourceDataForExpandedViewAndAppendix/Figure_EV1/E/.DS_Store
- __MACOSX/EMBOR-2023-57264V1_SourceDataForExpandedViewAndAppendix/Figure_EV1/E/._.DS_Store
- EMBOR-2023-57264V1_SourceDataForExpandedViewAndAppendix/Figure_EV1/E/microtubule_subtomogramAverage_projections/
- EMBOR-2023-57264V1_SourceDataForExpandedViewAndAppendix/Figure_EV1/E/ParticlePositions_and_Classes_DZ1_mod190/
- EMBOR-2023-57264V1_SourceDataForExpandedViewAndAppendix/Figure_EV1/B/.DS_Store
- __MACOSX/EMBOR-2023-57264V1_SourceDataForExpandedViewAndAppendix/Figure_EV1/B/._.DS_Store
- EMBOR-2023-57264V1_SourceDataForExpandedViewAndAppendix/Figure_EV1/B/FigEV1B.pzfx
- __MACOSX/EMBOR-2023-57264V1_SourceDataForExpandedViewAndAppendix/Figure_EV1/B/._FigEV1B.pzfx
- EMBOR-2023-57264V1_SourceDataForExpandedViewAndAppendix/Figure_EV1/B/FigEV1B_Microtubules_per_Protrusion.xlsx
- __MACOSX/EMBOR-2023-57264V1_SourceDataForExpandedViewAndAppendix/Figure_EV1/B/._FigEV1B_Microtubules_per_Protrusion.xlsx
- EMBOR-2023-57264V1_SourceDataForExpandedViewAndAppendix/Figure_EV3/I/FigEV3I_CytD&TG_top_dataset7_220721_TS_293.png
- EMBOR-2023-57264V1_SourceDataForExpandedViewAndAppendix/Figure_EV3/I/.DS_Store
- __MACOSX/EMBOR-2023-57264V1_SourceDataForExpandedViewAndAppendix/Figure_EV3/I/._.DS_Store
- EMBOR-2023-57264V1_SourceDataForExpandedViewAndAppendix/Figure_EV3/I/FigEV3I_CytD&DMSO_bottom_dataset7_220721_TS_308.png
- EMBOR-2023-57264V1_SourceDataForExpandedViewAndAppendix/Figure_EV3/I/FigEV3I_CytD&DMSO_top_dataset6_220720_TS_272.png
- EMBOR-2023-57264V1_SourceDataForExpandedViewAndAppendix/Figure_EV3/I/FigEV3I_Readme.rtf
- __MACOSX/EMBOR-2023-57264V1_SourceDataForExpandedViewAndAppendix/Figure_EV3/I/._FigEV3I_Readme.rtf
- EMBOR-2023-57264V1_SourceDataForExpandedViewAndAppendix/Figure_EV3/I/FigEV3I_CytD&TG_bottom_dataset7_220721_TS_302.png
- EMBOR-2023-57264V1_SourceDataForExpandedViewAndAppendix/Figure_EV3/N/FigEV3N_TS_346_LumFilAlternativeMorphology_3rd.png
- EMBOR-2023-57264V1_SourceDataForExpandedViewAndAppendix/Figure_EV3/N/FigEV3N_TS_509_LumFilAlternativeMorphology_4th.png
- EMBOR-2023-57264V1_SourceDataForExpandedViewAndAppendix/Figure_EV3/N/FigEV3N_TS_528_LumFilAlternativeMorphology_2nd.png
- EMBOR-2023-57264V1_SourceDataForExpandedViewAndAppendix/Figure_EV3/N/FigEV3N_Readme.rtf
- __MACOSX/EMBOR-2023-57264V1_SourceDataForExpandedViewAndAppendix/Figure_EV3/N/._FigEV3N_Readme.rtf
- EMBOR-2023-57264V1_SourceDataForExpandedViewAndAppendix/Figure_EV3/N/FigEV3N_TS_442_LumFilAlternativeMorphology_1st.png
- EMBOR-2023-57264V1_SourceDataForExpandedViewAndAppendix/Figure_EV3/G/FigEV3G_BottomPanel_Left.png
- EMBOR-2023-57264V1_SourceDataForExpandedViewAndAppendix/Figure_EV3/G/.DS_Store
- __MACOSX/EMBOR-2023-57264V1_SourceDataForExpandedViewAndAppendix/Figure_EV3/G/._.DS_Store
- EMBOR-2023-57264V1_SourceDataForExpandedViewAndAppendix/Figure_EV3/G/FigEV3G_TopPanel_Right.png
- EMBOR-2023-57264V1_SourceDataForExpandedViewAndAppendix/Figure_EV3/G/FigEV3G_TopPanel_Left.png
- EMBOR-2023-57264V1_SourceDataForExpandedViewAndAppendix/Figure_EV3/G/FigEV3G_BottomPanel_Middle.png
- EMBOR-2023-57264V1_SourceDataForExpandedViewAndAppendix/Figure_EV3/G/FigEV3G_BottomPanel_Right.png
- EMBOR-2023-57264V1_SourceDataForExpandedViewAndAppendix/Figure_EV3/G/FigEV3G_TopPanel_MIddle.png
- EMBOR-2023-57264V1_SourceDataForExpandedViewAndAppendix/Figure_EV3/A/.DS_Store
- __MACOSX/EMBOR-2023-57264V1_SourceDataForExpandedViewAndAppendix/Figure_EV3/A/._.DS_Store
- EMBOR-2023-57264V1_SourceDataForExpandedViewAndAppendix/Figure_EV3/A/FigEV3A_TS_328_FFT.png
- EMBOR-2023-57264V1_SourceDataForExpandedViewAndAppendix/Figure_EV3/A/FigEV3A_TS_328_10.64nmThick_forFFT_scale20nm.png
- EMBOR-2023-57264V1_SourceDataForExpandedViewAndAppendix/Figure_EV3/F/.DS_Store
- __MACOSX/EMBOR-2023-57264V1_SourceDataForExpandedViewAndAppendix/Figure_EV3/F/._.DS_Store
- EMBOR-2023-57264V1_SourceDataForExpandedViewAndAppendix/Figure_EV3/F/FigEV3F_Orientations_LumFils_To_MTs.pzfx
- __MACOSX/EMBOR-2023-57264V1_SourceDataForExpandedViewAndAppendix/Figure_EV3/F/._FigEV3F_Orientations_LumFils_To_MTs.pzfx
- EMBOR-2023-57264V1_SourceDataForExpandedViewAndAppendix/Figure_EV3/F/FigEV3F_Orientations_LumFils_To_MTs.xlsx
- __MACOSX/EMBOR-2023-57264V1_SourceDataForExpandedViewAndAppendix/Figure_EV3/F/._FigEV3F_Orientations_LumFils_To_MTs.xlsx
- EMBOR-2023-57264V1_SourceDataForExpandedViewAndAppendix/Figure_EV3/O/.DS_Store
- __MACOSX/EMBOR-2023-57264V1_SourceDataForExpandedViewAndAppendix/Figure_EV3/O/._.DS_Store
- EMBOR-2023-57264V1_SourceDataForExpandedViewAndAppendix/Figure_EV3/O/Dataset12_LumFils_CofilinKnock-Down.xlsx
- __MACOSX/EMBOR-2023-57264V1_SourceDataForExpandedViewAndAppendix/Figure_EV3/O/._Dataset12_LumFils_CofilinKnock-Down.xlsx
- EMBOR-2023-57264V1_SourceDataForExpandedViewAndAppendix/Figure_EV3/O/FigEV3O.pzfx
- __MACOSX/EMBOR-2023-57264V1_SourceDataForExpandedViewAndAppendix/Figure_EV3/O/._FigEV3O.pzfx
- EMBOR-2023-57264V1_SourceDataForExpandedViewAndAppendix/Figure_EV3/O/Dataset9_LumFils_CofilinKnock-Down.xlsx
- __MACOSX/EMBOR-2023-57264V1_SourceDataForExpandedViewAndAppendix/Figure_EV3/O/._Dataset9_LumFils_CofilinKnock-Down.xlsx
- EMBOR-2023-57264V1_SourceDataForExpandedViewAndAppendix/Figure_EV3/O/Dataset10_LumFils_CofilinKnock-Down.xlsx
- __MACOSX/EMBOR-2023-57264V1_SourceDataForExpandedViewAndAppendix/Figure_EV3/O/._Dataset10_LumFils_CofilinKnock-Down.xlsx
- EMBOR-2023-57264V1_SourceDataForExpandedViewAndAppendix/Figure_EV3/O/Dataset11_LumFils_CofilinKnock-Down.xlsx
- __MACOSX/EMBOR-2023-57264V1_SourceDataForExpandedViewAndAppendix/Figure_EV3/O/._Dataset11_LumFils_CofilinKnock-Down.xlsx
- EMBOR-2023-57264V1_SourceDataForExpandedViewAndAppendix/Figure_EV3/H/.DS_Store
- __MACOSX/EMBOR-2023-57264V1_SourceDataForExpandedViewAndAppendix/Figure_EV3/H/._.DS_Store
- EMBOR-2023-57264V1_SourceDataForExpandedViewAndAppendix/Figure_EV3/H/FigEV3H_FSC_LuminalFilaments_PP092.pzfx
- __MACOSX/EMBOR-2023-57264V1_SourceDataForExpandedViewAndAppendix/Figure_EV3/H/._FigEV3H_FSC_LuminalFilaments_PP092.pzfx
- EMBOR-2023-57264V1_SourceDataForExpandedViewAndAppendix/Figure_EV3/H/FigEV3H_FSC_LuminalFilament_PP092.star
- __MACOSX/EMBOR-2023-57264V1_SourceDataForExpandedViewAndAppendix/Figure_EV3/H/._FigEV3H_FSC_LuminalFilament_PP092.star
- EMBOR-2023-57264V1_SourceDataForExpandedViewAndAppendix/Figure_EV3/M/FigEV3M_Non-CofilactinLumFil_TS_380.png
- EMBOR-2023-57264V1_SourceDataForExpandedViewAndAppendix/Figure_EV3/M/.DS_Store
- __MACOSX/EMBOR-2023-57264V1_SourceDataForExpandedViewAndAppendix/Figure_EV3/M/._.DS_Store
- EMBOR-2023-57264V1_SourceDataForExpandedViewAndAppendix/Figure_EV3/M/Dataset12_LumFils_CofilinKnock-Down.xlsx
- __MACOSX/EMBOR-2023-57264V1_SourceDataForExpandedViewAndAppendix/Figure_EV3/M/._Dataset12_LumFils_CofilinKnock-Down.xlsx
- EMBOR-2023-57264V1_SourceDataForExpandedViewAndAppendix/Figure_EV3/M/FigEV3M_Readme.rtf
- __MACOSX/EMBOR-2023-57264V1_SourceDataForExpandedViewAndAppendix/Figure_EV3/M/._FigEV3M_Readme.rtf
- EMBOR-2023-57264V1_SourceDataForExpandedViewAndAppendix/Figure_EV3/M/Dataset9_LumFils_CofilinKnock-Down.xlsx
- __MACOSX/EMBOR-2023-57264V1_SourceDataForExpandedViewAndAppendix/Figure_EV3/M/._Dataset9_LumFils_CofilinKnock-Down.xlsx
- EMBOR-2023-57264V1_SourceDataForExpandedViewAndAppendix/Figure_EV3/M/Dataset10_LumFils_CofilinKnock-Down.xlsx
- __MACOSX/EMBOR-2023-57264V1_SourceDataForExpandedViewAndAppendix/Figure_EV3/M/._Dataset10_LumFils_CofilinKnock-Down.xlsx
- EMBOR-2023-57264V1_SourceDataForExpandedViewAndAppendix/Figure_EV3/M/FigEV3M.pzfx
- __MACOSX/EMBOR-2023-57264V1_SourceDataForExpandedViewAndAppendix/Figure_EV3/M/._FigEV3M.pzfx
- EMBOR-2023-57264V1_SourceDataForExpandedViewAndAppendix/Figure_EV3/M/Dataset11_LumFils_CofilinKnock-Down.xlsx
- __MACOSX/EMBOR-2023-57264V1_SourceDataForExpandedViewAndAppendix/Figure_EV3/M/._Dataset11_LumFils_CofilinKnock-Down.xlsx
- EMBOR-2023-57264V1_SourceDataForExpandedViewAndAppendix/Figure_EV3/M/FigEV3M_CofilactinLumFil_TS_361.png
- EMBOR-2023-57264V1_SourceDataForExpandedViewAndAppendix/Figure_EV3/J/.DS_Store
- __MACOSX/EMBOR-2023-57264V1_SourceDataForExpandedViewAndAppendix/Figure_EV3/J/._.DS_Store
- EMBOR-2023-57264V1_SourceDataForExpandedViewAndAppendix/Figure_EV3/J/FigEV2J_Readme.rtf
- __MACOSX/EMBOR-2023-57264V1_SourceDataForExpandedViewAndAppendix/Figure_EV3/J/._FigEV2J_Readme.rtf
- EMBOR-2023-57264V1_SourceDataForExpandedViewAndAppendix/Figure_EV3/J/FigEV3J_220720_TS_155_CofilactinBundle.png
- EMBOR-2023-57264V1_SourceDataForExpandedViewAndAppendix/Figure_EV3/C/FigEV3C_FT_LumFils_cytoF-actin_LayerLines.pzfx
- __MACOSX/EMBOR-2023-57264V1_SourceDataForExpandedViewAndAppendix/Figure_EV3/C/._FigEV3C_FT_LumFils_cytoF-actin_LayerLines.pzfx
- EMBOR-2023-57264V1_SourceDataForExpandedViewAndAppendix/Figure_EV3/C/.DS_Store
- __MACOSX/EMBOR-2023-57264V1_SourceDataForExpandedViewAndAppendix/Figure_EV3/C/._.DS_Store
- EMBOR-2023-57264V1_SourceDataForExpandedViewAndAppendix/Figure_EV3/C/LuminalFilaments/
- EMBOR-2023-57264V1_SourceDataForExpandedViewAndAppendix/Figure_EV3/C/Cytoplasmic_F-actin/
- EMBOR-2023-57264V1_SourceDataForExpandedViewAndAppendix/Figure_EV3/C/FigEV3C_FT_LumFils_cytoF-actin_LayerLines.xlsx
- __MACOSX/EMBOR-2023-57264V1_SourceDataForExpandedViewAndAppendix/Figure_EV3/C/._FigEV3C_FT_LumFils_cytoF-actin_LayerLines.xlsx
- EMBOR-2023-57264V1_SourceDataForExpandedViewAndAppendix/Figure_EV3/D/220412_FE2FE4_mod039_IndFilAvg_rot180Resmpl_inv_thick5_brighter.png
- EMBOR-2023-57264V1_SourceDataForExpandedViewAndAppendix/Figure_EV3/D/220412_FE2FE4_mod039_IndFilAvg_inv_thick5.png
- EMBOR-2023-57264V1_SourceDataForExpandedViewAndAppendix/Figure_EV3/D/FigEV3D_Readme.rtf
- __MACOSX/EMBOR-2023-57264V1_SourceDataForExpandedViewAndAppendix/Figure_EV3/D/._FigEV3D_Readme.rtf
- EMBOR-2023-57264V1_SourceDataForExpandedViewAndAppendix/Figure_EV3/Q/FigEV3Q_Linker_TS_226_2nd.png
- EMBOR-2023-57264V1_SourceDataForExpandedViewAndAppendix/Figure_EV3/Q/FigEV3Q_Readme.rtf
- __MACOSX/EMBOR-2023-57264V1_SourceDataForExpandedViewAndAppendix/Figure_EV3/Q/._FigEV3Q_Readme.rtf
- EMBOR-2023-57264V1_SourceDataForExpandedViewAndAppendix/Figure_EV3/Q/FigEV3Q_Linker_TS_226_3rd.png
- EMBOR-2023-57264V1_SourceDataForExpandedViewAndAppendix/Figure_EV3/Q/FigEV3Q_Linker_TS_226_1st.png
- EMBOR-2023-57264V1_SourceDataForExpandedViewAndAppendix/Figure_EV3/E/.DS_Store
- __MACOSX/EMBOR-2023-57264V1_SourceDataForExpandedViewAndAppendix/Figure_EV3/E/._.DS_Store
- EMBOR-2023-57264V1_SourceDataForExpandedViewAndAppendix/Figure_EV3/E/230615_TS_328_MTsGrey_LumFilPurple_MT176TOP_Orange_MT177BottomLeft_BottomRight178.png
- EMBOR-2023-57264V1_SourceDataForExpandedViewAndAppendix/Figure_EV3/B/.DS_Store
- __MACOSX/EMBOR-2023-57264V1_SourceDataForExpandedViewAndAppendix/Figure_EV3/B/._.DS_Store
- EMBOR-2023-57264V1_SourceDataForExpandedViewAndAppendix/Figure_EV3/B/FigEV3B_TS_215_masked_project_FFT_BinBy2.png
- __MACOSX/EMBOR-2023-57264V1_SourceDataForExpandedViewAndAppendix/Figure_EV3/B/._FigEV3B_TS_215_masked_project_FFT_BinBy2.png
- EMBOR-2023-57264V1_SourceDataForExpandedViewAndAppendix/Figure_EV3/B/TS_215.mrc_11.81Apx_Trim_Rot2_bx285_masked_project.png
- __MACOSX/EMBOR-2023-57264V1_SourceDataForExpandedViewAndAppendix/Figure_EV3/B/._TS_215.mrc_11.81Apx_Trim_Rot2_bx285_masked_project.png
- EMBOR-2023-57264V1_SourceDataForExpandedViewAndAppendix/Figure_EV3/K/.DS_Store
- __MACOSX/EMBOR-2023-57264V1_SourceDataForExpandedViewAndAppendix/Figure_EV3/K/._.DS_Store
- EMBOR-2023-57264V1_SourceDataForExpandedViewAndAppendix/Figure_EV3/K/FigEV3K_ParticlesPerClass_Quantification.xlsx
- __MACOSX/EMBOR-2023-57264V1_SourceDataForExpandedViewAndAppendix/Figure_EV3/K/._FigEV3K_ParticlesPerClass_Quantification.xlsx
- EMBOR-2023-57264V1_SourceDataForExpandedViewAndAppendix/Figure_EV3/K/FigEV3K_Classification_projectionImages_job091/
- EMBOR-2023-57264V1_SourceDataForExpandedViewAndAppendix/Figure_EV3/L/.DS_Store
- __MACOSX/EMBOR-2023-57264V1_SourceDataForExpandedViewAndAppendix/Figure_EV3/L/._.DS_Store
- EMBOR-2023-57264V1_SourceDataForExpandedViewAndAppendix/Figure_EV3/L/FigEV3L_job091_ExemplaryClassification_CofKD_LumFils.pzfx
- __MACOSX/EMBOR-2023-57264V1_SourceDataForExpandedViewAndAppendix/Figure_EV3/L/._FigEV3L_job091_ExemplaryClassification_CofKD_LumFils.pzfx
- EMBOR-2023-57264V1_SourceDataForExpandedViewAndAppendix/Figure_EV3/L/FigEV3L_ParticlesPerClass_Quantification.xlsx
- __MACOSX/EMBOR-2023-57264V1_SourceDataForExpandedViewAndAppendix/Figure_EV3/L/._FigEV3L_ParticlesPerClass_Quantification.xlsx
- EMBOR-2023-57264V1_SourceDataForExpandedViewAndAppendix/Figure_EV3/P/FigEV3P_Readme.rtf
- __MACOSX/EMBOR-2023-57264V1_SourceDataForExpandedViewAndAppendix/Figure_EV3/P/._FigEV3P_Readme.rtf
- EMBOR-2023-57264V1_SourceDataForExpandedViewAndAppendix/Figure_EV3/P/FigEV3P_TS_346_LumFilTransition_Cofilactin_non-Cofilactin.png
- __MACOSX/EMBOR-2023-57264V1_SourceDataForExpandedViewAndAppendix/Figure_EV3/P/._FigEV3P_TS_346_LumFilTransition_Cofilactin_non-Cofilactin.png
- EMBOR-2023-57264V1_SourceDataForExpandedViewAndAppendix/Figure_EV2/A/Fig2A_PrelimExperiment_TG_MG132_LumFils_220424_5h.xlsx
- __MACOSX/EMBOR-2023-57264V1_SourceDataForExpandedViewAndAppendix/Figure_EV2/A/._Fig2A_PrelimExperiment_TG_MG132_LumFils_220424_5h.xlsx
- EMBOR-2023-57264V1_SourceDataForExpandedViewAndAppendix/Figure_EV2/A/.DS_Store
- __MACOSX/EMBOR-2023-57264V1_SourceDataForExpandedViewAndAppendix/Figure_EV2/A/._.DS_Store
- EMBOR-2023-57264V1_SourceDataForExpandedViewAndAppendix/Figure_EV2/A/FigEV2A_TG_MG132_PreliminaryExperimnet.pzfx
- __MACOSX/EMBOR-2023-57264V1_SourceDataForExpandedViewAndAppendix/Figure_EV2/A/._FigEV2A_TG_MG132_PreliminaryExperimnet.pzfx
- EMBOR-2023-57264V1_SourceDataForExpandedViewAndAppendix/Figure_EV2/C/FigEV2C_Readme.rtf
- __MACOSX/EMBOR-2023-57264V1_SourceDataForExpandedViewAndAppendix/Figure_EV2/C/._FigEV2C_Readme.rtf
- EMBOR-2023-57264V1_SourceDataForExpandedViewAndAppendix/Figure_EV2/C/FigEV2C_TOP_220617_TS_214_2FilsPerMT.png
- EMBOR-2023-57264V1_SourceDataForExpandedViewAndAppendix/Figure_EV2/C/FigEV2C_BOTTOM_220720_TS_250_2FilsPerMT.png
- EMBOR-2023-57264V1_SourceDataForExpandedViewAndAppendix/Figure_EV2/D/FigEV2D_LumFil1.png
- EMBOR-2023-57264V1_SourceDataForExpandedViewAndAppendix/Figure_EV2/D/FigEV2D_LumFil3.png
- EMBOR-2023-57264V1_SourceDataForExpandedViewAndAppendix/Figure_EV2/D/FigEV2D_LumFil2.png
- EMBOR-2023-57264V1_SourceDataForExpandedViewAndAppendix/Figure_EV2/D/FigEV2D_LumFil4.png
- EMBOR-2023-57264V1_SourceDataForExpandedViewAndAppendix/Figure_EV2/D/FigEV2D_Dataset6_220720_TS_159_4FilsPerMT.png
- EMBOR-2023-57264V1_SourceDataForExpandedViewAndAppendix/Figure_EV2/D/FigEV2D_Readme.rtf
- __MACOSX/EMBOR-2023-57264V1_SourceDataForExpandedViewAndAppendix/Figure_EV2/D/._FigEV2D_Readme.rtf
- EMBOR-2023-57264V1_SourceDataForExpandedViewAndAppendix/Figure_EV2/E/.DS_Store
- __MACOSX/EMBOR-2023-57264V1_SourceDataForExpandedViewAndAppendix/Figure_EV2/E/._.DS_Store
- EMBOR-2023-57264V1_SourceDataForExpandedViewAndAppendix/Figure_EV2/E/FigEV2E.pzfx
- __MACOSX/EMBOR-2023-57264V1_SourceDataForExpandedViewAndAppendix/Figure_EV2/E/._FigEV2E.pzfx
- EMBOR-2023-57264V1_SourceDataForExpandedViewAndAppendix/Figure_EV2/E/Dataset6_220720_DMSO_TG_LuminalFilamentAnalysis.xlsx
- __MACOSX/EMBOR-2023-57264V1_SourceDataForExpandedViewAndAppendix/Figure_EV2/E/._Dataset6_220720_DMSO_TG_LuminalFilamentAnalysis.xlsx
- EMBOR-2023-57264V1_SourceDataForExpandedViewAndAppendix/Figure_EV2/E/Dataset7_220721_DMSO_TG_LuminalFilamentAnalysis.xlsx
- __MACOSX/EMBOR-2023-57264V1_SourceDataForExpandedViewAndAppendix/Figure_EV2/E/._Dataset7_220721_DMSO_TG_LuminalFilamentAnalysis.xlsx
- EMBOR-2023-57264V1_SourceDataForExpandedViewAndAppendix/Figure_EV2/E/Dataset5_220617_DMSO_TG_LuminalFilamentAnalysis.xlsx
- __MACOSX/EMBOR-2023-57264V1_SourceDataForExpandedViewAndAppendix/Figure_EV2/E/._Dataset5_220617_DMSO_TG_LuminalFilamentAnalysis.xlsx
- EMBOR-2023-57264V1_SourceDataForExpandedViewAndAppendix/Appendix/Appendix_Figure_S3/A/alpha-tubulin-blot-original.tif
- __MACOSX/EMBOR-2023-57264V1_SourceDataForExpandedViewAndAppendix/Appendix/Appendix_Figure_S3/A/._alpha-tubulin-blot-original.tif
- EMBOR-2023-57264V1_SourceDataForExpandedViewAndAppendix/Appendix/Appendix_Figure_S3/A/acetylated-tubulin-blot-original.tif
- __MACOSX/EMBOR-2023-57264V1_SourceDataForExpandedViewAndAppendix/Appendix/Appendix_Figure_S3/A/._acetylated-tubulin-blot-original.tif
- EMBOR-2023-57264V1_SourceDataForExpandedViewAndAppendix/Appendix/Appendix_Figure_S3/A/.DS_Store
- __MACOSX/EMBOR-2023-57264V1_SourceDataForExpandedViewAndAppendix/Appendix/Appendix_Figure_S3/A/._.DS_Store
- EMBOR-2023-57264V1_SourceDataForExpandedViewAndAppendix/Appendix/Appendix_Figure_S3/A/AnnotatedBlot_dTAT_acMT_blot.png
- EMBOR-2023-57264V1_SourceDataForExpandedViewAndAppendix/Appendix/Appendix_Figure_S3/C/AppendixFigS3_TS_054_dTATKO_Linkers.png
- __MACOSX/EMBOR-2023-57264V1_SourceDataForExpandedViewAndAppendix/Appendix/Appendix_Figure_S3/C/._AppendixFigS3_TS_054_dTATKO_Linkers.png
- EMBOR-2023-57264V1_SourceDataForExpandedViewAndAppendix/Appendix/Appendix_Figure_S3/C/AppendixFigS3_TS_006_dTATKO_Linkers.png
- __MACOSX/EMBOR-2023-57264V1_SourceDataForExpandedViewAndAppendix/Appendix/Appendix_Figure_S3/C/._AppendixFigS3_TS_006_dTATKO_Linkers.png
- EMBOR-2023-57264V1_SourceDataForExpandedViewAndAppendix/Appendix/Appendix_Figure_S3/C/AppendixFigS3_Readme.rtf
- __MACOSX/EMBOR-2023-57264V1_SourceDataForExpandedViewAndAppendix/Appendix/Appendix_Figure_S3/C/._AppendixFigS3_Readme.rtf
- EMBOR-2023-57264V1_SourceDataForExpandedViewAndAppendix/Appendix/Appendix_Figure_S3/B/WT_005_a-tub_577-1622.png
- __MACOSX/EMBOR-2023-57264V1_SourceDataForExpandedViewAndAppendix/Appendix/Appendix_Figure_S3/B/._WT_005_a-tub_577-1622.png
- EMBOR-2023-57264V1_SourceDataForExpandedViewAndAppendix/Appendix/Appendix_Figure_S3/B/dTAT_KO_006_acet-tub_641-5529_scale.png
- __MACOSX/EMBOR-2023-57264V1_SourceDataForExpandedViewAndAppendix/Appendix/Appendix_Figure_S3/B/._dTAT_KO_006_acet-tub_641-5529_scale.png
- EMBOR-2023-57264V1_SourceDataForExpandedViewAndAppendix/Appendix/Appendix_Figure_S3/B/WT_005_acet-tub_641-5529_scale.png
- __MACOSX/EMBOR-2023-57264V1_SourceDataForExpandedViewAndAppendix/Appendix/Appendix_Figure_S3/B/._WT_005_acet-tub_641-5529_scale.png
- EMBOR-2023-57264V1_SourceDataForExpandedViewAndAppendix/Appendix/Appendix_Figure_S3/B/dTAT_KO_006_a-tub_577-1622_scale.png
- __MACOSX/EMBOR-2023-57264V1_SourceDataForExpandedViewAndAppendix/Appendix/Appendix_Figure_S3/B/._dTAT_KO_006_a-tub_577-1622_scale.png
- EMBOR-2023-57264V1_SourceDataForExpandedViewAndAppendix/Appendix/Appendix_Figure_S3/B/dTAT_KO_006_a-tub_577-1622.png
- __MACOSX/EMBOR-2023-57264V1_SourceDataForExpandedViewAndAppendix/Appendix/Appendix_Figure_S3/B/._dTAT_KO_006_a-tub_577-1622.png
- EMBOR-2023-57264V1_SourceDataForExpandedViewAndAppendix/Appendix/Appendix_Figure_S3/B/WT_005_a-tub_577-1622_scale.png
- __MACOSX/EMBOR-2023-57264V1_SourceDataForExpandedViewAndAppendix/Appendix/Appendix_Figure_S3/B/._WT_005_a-tub_577-1622_scale.png
- EMBOR-2023-57264V1_SourceDataForExpandedViewAndAppendix/Appendix/Appendix_Figure_S3/B/WT_005_acet-tub_641-5529.png
- __MACOSX/EMBOR-2023-57264V1_SourceDataForExpandedViewAndAppendix/Appendix/Appendix_Figure_S3/B/._WT_005_acet-tub_641-5529.png
- EMBOR-2023-57264V1_SourceDataForExpandedViewAndAppendix/Appendix/Appendix_Figure_S3/B/AppendixFigS3B_WT_005.nd2
- __MACOSX/EMBOR-2023-57264V1_SourceDataForExpandedViewAndAppendix/Appendix/Appendix_Figure_S3/B/._AppendixFigS3B_WT_005.nd2
- EMBOR-2023-57264V1_SourceDataForExpandedViewAndAppendix/Appendix/Appendix_Figure_S3/B/AppendixFigS3B_dTAT_KO_006.nd2
- __MACOSX/EMBOR-2023-57264V1_SourceDataForExpandedViewAndAppendix/Appendix/Appendix_Figure_S3/B/._AppendixFigS3B_dTAT_KO_006.nd2
- EMBOR-2023-57264V1_SourceDataForExpandedViewAndAppendix/Appendix/Appendix_Figure_S3/B/dTAT_KO_006_acet-tub_641-5529.png
- __MACOSX/EMBOR-2023-57264V1_SourceDataForExpandedViewAndAppendix/Appendix/Appendix_Figure_S3/B/._dTAT_KO_006_acet-tub_641-5529.png
- EMBOR-2023-57264V1_SourceDataForExpandedViewAndAppendix/Appendix/Appendix_Figure_S1/Before_Cleaning/15PF_minus_DZ1_MTmod016_pinkCl7_blueCl8_BeforeClean_230711.png
- EMBOR-2023-57264V1_SourceDataForExpandedViewAndAppendix/Appendix/Appendix_Figure_S1/Before_Cleaning/15PF_minus_mod016_perClass/
- EMBOR-2023-57264V1_SourceDataForExpandedViewAndAppendix/Appendix/Appendix_Figure_S1/Before_Cleaning/.DS_Store
- __MACOSX/EMBOR-2023-57264V1_SourceDataForExpandedViewAndAppendix/Appendix/Appendix_Figure_S1/Before_Cleaning/._.DS_Store
- EMBOR-2023-57264V1_SourceDataForExpandedViewAndAppendix/Appendix/Appendix_Figure_S1/Before_Cleaning/12PF_minus_mod011_perClass/
- EMBOR-2023-57264V1_SourceDataForExpandedViewAndAppendix/Appendix/Appendix_Figure_S1/Before_Cleaning/14PF_plus_mod135_perClass_DZ1/
- EMBOR-2023-57264V1_SourceDataForExpandedViewAndAppendix/Appendix/Appendix_Figure_S1/Before_Cleaning/14PF_minus_mod142_perClass/
- EMBOR-2023-57264V1_SourceDataForExpandedViewAndAppendix/Appendix/Appendix_Figure_S1/Before_Cleaning/15PF_plus_DZ1_MTmod079_pinkCl8_blueCl7_blackCl6_BeforeClean_230711.png
- EMBOR-2023-57264V1_SourceDataForExpandedViewAndAppendix/Appendix/Appendix_Figure_S1/Before_Cleaning/12PF_minus_DZ4_MTmod011_pinkCl1_blueCl2_blackCl3_greenCl4_BeforeClean_230711.png
- EMBOR-2023-57264V1_SourceDataForExpandedViewAndAppendix/Appendix/Appendix_Figure_S1/Before_Cleaning/15PF_plus_mod079_perClass/
- EMBOR-2023-57264V1_SourceDataForExpandedViewAndAppendix/Appendix/Appendix_Figure_S1/Before_Cleaning/13PF_plus_FB34_MTmod135_pinkCl4_blueCl3_blackCl5_greenCl6_BeforeClean_230711.png
- EMBOR-2023-57264V1_SourceDataForExpandedViewAndAppendix/Appendix/Appendix_Figure_S1/Before_Cleaning/13PF_plus_mod135_perClass_FB34/
- EMBOR-2023-57264V1_SourceDataForExpandedViewAndAppendix/Appendix/Appendix_Figure_S1/Before_Cleaning/12PF_plus_DZ1_MTmod101_pinkCl2_blueCl1_Before_230711.png
- EMBOR-2023-57264V1_SourceDataForExpandedViewAndAppendix/Appendix/Appendix_Figure_S1/Before_Cleaning/13PF_minus_mod190_perClass/
- EMBOR-2023-57264V1_SourceDataForExpandedViewAndAppendix/Appendix/Appendix_Figure_S1/Before_Cleaning/14PF_plus_DZ1_MTmod135_pinkCl6_blueCl5_BeforeClean_230711.png
- EMBOR-2023-57264V1_SourceDataForExpandedViewAndAppendix/Appendix/Appendix_Figure_S1/Before_Cleaning/13PF_minus_DZ1_MTmod190_pinkCl3_blueCl4_BeforeClean_230711.png
- EMBOR-2023-57264V1_SourceDataForExpandedViewAndAppendix/Appendix/Appendix_Figure_S1/Before_Cleaning/12PF_plus_mod101_perClass/
- EMBOR-2023-57264V1_SourceDataForExpandedViewAndAppendix/Appendix/Appendix_Figure_S1/Before_Cleaning/14PF_minus_DZ1_MTmod142_pinkCl5_blueCl6_BeforeClean_230711.png
- EMBOR-2023-57264V1_SourceDataForExpandedViewAndAppendix/Appendix/Appendix_Figure_S1/After_Cleaning/14PF_plus_DZ1_MTmod135_pinkCl6_blueCl5_AterClean_230711.png
- EMBOR-2023-57264V1_SourceDataForExpandedViewAndAppendix/Appendix/Appendix_Figure_S1/After_Cleaning/15PF_minus_mod016_perClass/
- EMBOR-2023-57264V1_SourceDataForExpandedViewAndAppendix/Appendix/Appendix_Figure_S1/After_Cleaning/14PF_minus_DZ1_MTmod142_pinkCl5_blueCl6_AfterClean_230711.png
[truncated: 165 more entries]
