# Supplementary material for: CryoET shows cofilactin filaments inside the microtubule lumen
Source: EMBO Rep. 2023 Sep 13;24(11):e57264. doi: 10.15252/embr.202357264 (PMC10626427; doi:10.15252/embr.202357264)
Supplement: Supplementary file 7 — Source Data for Expanded View and Appendix [file EMBR-24-e57264-s003.zip › EMBOR-2023-57264V1_SourceDataForExpandedViewAndAppendix/Figure_EV1/G/Fig1D_E_EV1G_H_MicrotubuleAnalysis_compact.xlsx]

## Sheet: summary_perBiologicalReplicate
			Fig. 1D				Fig. 1E, EV1H				Fig. EV1G
			Protofilament number per mirotubule				Polarity per protrusion excluding protrusions with unresolved microtubules or only one microtubule				Protrusions with exclusively 13 protofilament microtubules excluding protrusions with unresolved or single microtubules			Number of analysed protrusions containing microtubules	34
28.04.2021	Biological replicate 1		PF number	number of microtubules	percentage of microtubules			number of protrusions	percentage of protrusions			number of protrusions		Number of analyzed microtubules	109
grid: DZ4			12	1	1.0101		uniform	11	45.8333		Protrusions with exclusively 13 protofilament microtubules	21		unresolved microtubules	10
dataset 1			13	96	96.9697		mixed	13	54.1667		Protrusions with microtubules with 13 and other protofilament numbers	3
analysis method: Classification			14	2	2.0202		total	24
			15	0	0
			unclear	10
			total	109	100
06.05.2021	Biological replicate 2		Protofilament number per mirotubule				Polarity per protrusion excluding protrusions with unresolved microtubules or only one microtubule				PF number per protrusion excluding protrusions with unresolved microtubules			Number of analysed protrusions containing microtubules	55
grid: DY2, DZ1			PF number	number of microtubules	percentage of microtubules			number of protrusions	percentage of protrusions			number of protrusions		Number of analyzed microtubules	299
datasets 2 & 3			12	4	1.36519		uniform	20	46.5116		Protrusions with exclusively 13 protofilament microtubules	26		unresolved microtubules	6
analysis method: Classification			13	268	91.4676		mixed	23	53.4884		Protrusions with microtubules with 13 and other protofilament numbers	17
			14	18	6.14334		total	43
			15	3	1.02389
			unclear	6
			total	299	100
23.-24.07.2021	Biological replicate 3		Protofilament number per mirotubule				Polarity per protrusion excluding protrusions with unresolved microtubules or only one microtubule				PF number per protrusion excluding protrusions with unresolved microtubules			Number of analysed protrusions containing microtubules	22
grid: FB3, FB4			PF number	number of microtubules	percentage of microtubules			number of protrusions	percentage of protrusions			number of protrusions		Number of analyzed microtubules	166
dataset 4			12	9	5.92105		uniform	17	89.4737		Protrusions with exclusively 13 protofilament microtubules	14		unresolved microtubules	14
analysis method: Classification			13	139	91.4474		mixed	2	10.5263		Protrusions with microtubules with 13 and other protofilament numbers	5
			14	4	2.63158		total	19	0
			15	0	0									Total number of analyzed protrusions containing microtubules	111
			unclear	14										Total number of analyzed microtubules	574
			total	166	100									Total number of unresolved microtubules	30

## Sheet: Dataset1_gridDZ4
grid ID: DZ4
Iteration 1
dataset 1
Fig. 1D			Fig. 1E, EV1H				Fig. EV1G						classes and their corresponding protofilament number/polarity
Microtubule protofilament (PF) number			Polarity per protrusion excluding protrusions with unresolved microtubules				Protrusions with exclusively 13 protofilament microtubules excluding protrusions with unresolved or single microtubules						class number	PF number	polarity
	number of microtubules (determined by classification)			number of protrusions	percentage of protrusions			number of protrusions					1	12	minus
12 PFs	1		uniform	11	45.8333		Protrusions with exclusively 13 protofilament microtubules	21					2	12	plus
13 PFs	96		mixed	13	54.1667		Protrusions with microtubules with 13 and other protofilament numbers	3					3	13	minus
14 PFs	2		single	7									4	13	plus
15 PFs	0												5	14	minus
unclear	10												6	14	plus
total	109												7	15	minus
													8	15	plus
Criteria to assess microtubule protofilament number and polarity after multireference alignment to 8 references:
65% of particles in that microtubule classified into the same class
OR
50% of particles in that microtubule classified into the same class and the average cc-score of that microtubule is 0.13 or higher
										PROTOFILAMENT NUMBERS PER PROTRUSION						POLARITY PER PROTRUSION
					Fig. 1D	Fig. EV1G		Fig. 1E, EV1H		FROM CLASSIFICATION						FROM CLASSIFICATION
tomogram nb	model/filament nb	Class with most particles	percentage of the class with most particles	avg cc-score of all particles in that MT from the best scoring table	Determined class following criteria given above	Does the protrusion contain microtubules with exclusively 13 protofilament microtubules?		Protrusion with uniform microtubule polarity (excluding protrusions with unresolved microtubules)	Protrusion with mixed microtubule polarity (excluding protrusions with unresolved microtubules)	12	13	14	15	unclear		Microtubules with the orientation of the major microtubule array	Microtubules with opposite orientation to the major microtubule array	Microtubules with unclear orientation		total number of microtubules
1	1	4	96.7391	0.265519	4	yes		1		0	5	0	0	0		5	0	0		5
1	2	4	100	0.255858	4
1	3	4	100	0.24545	4
1	4	4	100	0.281069	4
1	5	4	99	0.258569	4
2	6	4	98.2759	0.27498	4	unclear				0	2	0	0	1		2	0	1		3
2	7	4	85.4545	0.253361	4
2	8	8	40	0.129493	0
3	9	4	91.4634	0.16913	4	no			1	1	4	0	0	0		3	2	0		5
3	10	4	91.7647	0.178983	4
3	11	1	92.5926	0.171666	1
3	12	4	53.75	0.1526	4
3	13	3	95.4545	0.179574	3
4	14	4	92	0.210654	4	yes		1		0	2	0	0	0		2	0	0		2
4	15	4	95	0.214676	4
5	16	4	96.875	0.161834	4	yes			1	0	2	0	0	0		1	1	0		2
5	17	3	95.7143	0.163071	3
6	18	4	100	0.259742	4	yes		1		0	2	0	0	0		2	0	0		2
6	19	4	96.9231	0.268082	4
7	20	4	62	0.135459	4			1		0	2	0	0	0		2	0	0		2
7	21	4	81.0345	0.152724	4	yes
8	22	4	100	0.336466	4	yes		1		0	2	0	0	0		2	0	0		2
8	23	4	100	0.318036	4
9	24	4	99.0291	0.245924	4	single		single		0	1	0	0	0		1	0	0		1
11	25	3	78.4483	0.175386	3	yes			1	0	5	0	0	0		4	1	0		5
11	26	3	63.1579	0.168881	3
11	27	3	71.3043	0.172325	3
11	28	3	58.75	0.142344	3
11	29	4	91.3793	0.17489	4
12	30	3	97.0874	0.194216	3	yes		1		0	4	0	0	0		4	0	0		4
12	31	3	99	0.183303	3
12	32	3	90	0.156739	3
12	33	3	84	0.156671	3
13	34	3	91.4894	0.146236	3	single		single		0	1	0	0	0		1	0	0		1
14	35	4	79.5455	0.143987	4	yes			1	0	3	0	0	0		2	1	0		3
14	36	4	80	0.130685	4
14	37	3	70.7071	0.129575	3
15	38	3	100	0.25337	3	yes			1	0	6	0	0	0		3	3	0		6
15	39	4	100	0.251786	4
15	40	3	85.8407	0.177389	3
15	41	4	100	0.248384	4
15	42	3	99.0291	0.237749	3
15	43	4	100	0.249505	4
16	44	4	91.5789	0.177788	4	yes			1	0	5	0	0	0		4	1	0		5
16	45	4	53.7634	0.166027	4
16	46	3	91.5789	0.172152	3
16	47	4	73.9583	0.170562	4
16	48	4	97.7011	0.191991	4
17	49	4	88.5417	0.172735	4	single		single		0	1	0	0	0		1	0	0		1
18	50	4	95.8333	0.237622	4	yes			1	0	4	0	0	0		2	2	0		4
18	51	3	96.6667	0.221265	3
18	52	3	97.7778	0.229443	3
18	53	4	98.2759	0.22553	4
19	54	5	91.8919	0.276187	5	no		1		0	2	1	0	0		3	0	0		3
19	55	3	99.0991	0.250241	3
19	56	3	98.2759	0.289853	3
20	57	5	48.2143	0.120947	0	unclear				0	1	0	0	7		1	0	7		8
20	58	5	45.2632	0.139943	0
20	59	6	43.8202	0.142108	0
20	60	4	41.573	0.128979	0
20	61	4	29.4872	0.124053	0
20	62	3	35.5769	0.0871827	0
20	63	3	47.0588	0.103143	0
20	64	4	67.7419	0.0945098	4
21	65	3	80.3738	0.244212	3	yes			1	0	5	0	0	0		3	2	0		5
21	66	4	89.7959	0.230717	4
21	67	4	100	0.262865	4
21	68	3	87.7358	0.248615	3
21	69	3	78.4314	0.227738	3
22	70	3	100	0.264487	3	yes		1		0	3	0	0	0		3	0	0		3
22	71	3	97.7273	0.258623	3
22	72	3	98.8889	0.259	3
23	73	3	97.2222	0.284269	3	yes		1		0	3	0	0	0		3	0	0		3
23	74	3	100	0.274945	3
23	75	3	100	0.246735	3
24	76	4	99.187	0.231474	4	yes			1	0	3	0	0	0		2	1	0		3
24	77	4	86.3636	0.20983	4
24	78	3	96.6942	0.245747	3
25	79	5	100	0.16481	5	no		1		0	2	1	0	0		3	0	0		3
25	80	3	98.4375	0.180998	3
25	81	3	66.6667	0.138251	3
26	82	3	92.0455	0.163498	3	single		single		0	1	0	0	0		1	0	0		1
27	83	4	100	0.211715	4	yes		1		0	4	0	0	0		4	0	0		4
27	84	4	94.1748	0.204023	4
27	85	4	94.1748	0.197248	4
27	86	4	93.8596	0.190255	4
28	87	3	53.0612	0.180325	3	single		single		0	1	0	0	0		1	0	0		1
29	88	3	99.1071	0.190126	3	yes			1	0	2	0	0	0		1	1	0		2
29	89	4	96.4286	0.174543	4
30	90	4	80.8824	0.113599	4	yes			1	0	2	0	0	0		1	1	0		2
30	91	3	89.1304	0.104343	3
30	92	4	39.5833	0.071113	0	single		single		0	0	0	0	1		0	0	1		1
31	93	4	100	0.29262	4	yes			1	0	5	0	0	0		3	2	0		5
31	94	4	100	0.279118	4
31	95	3	100	0.285884	3
31	96	4	100	0.299949	4
31	97	3	100	0.272321	3
32	98	3	91.8367	0.184642	3	unclear				0	5	0	0	1		5	0	1		6
32	99	3	91.9192	0.18794	3
32	100	3	90.9091	0.196531	3
32	101	3	91.8367	0.182113	3
32	102	3	48.9362	0.111837	0
32	103	3	90	0.196798	3
33	104	4	79.5455	0.235048	4	single		single		0	1	0	0	0		1	0	0		1
34	105	3	86.4583	0.20045	3	yes			1	0	5	0	0	0		3	2	0		5
34	106	3	95.5056	0.197113	3
34	107	4	97.9167	0.196735	4
34	108	4	92.3077	0.182602	4
34	109	3	95.1923	0.192434	3

## Sheet: Dataset2_gridDY2
grid ID: DY2
Iteration 1
dataset 2
Fig. 1D			Fig. 1E, EV1H				Fig. EV1G						classes and their corresponding protofilament number/polarity
Microtubule protofilament (PF) number			Polarity per protrusion excluding protrusions with unresolved microtubules				Protrusions with exclusively 13 protofilament microtubules excluding protrusions with unresolved or single microtubules						class number	PF number	polarity
	number of microtubules (determined by classification)			number of protrusions	percentage of protrusions			number of protrusions					1	12	minus
12 PFs	0		uniform	2	20		Protrusions with exclusively 13 protofilament microtubules	8					2	12	plus
13 PFs	79		mixed	8	80		Protrusions with microtubules with 13 and other protofilament numbers	2					3	13	minus
14 PFs	2		single	4									4	13	plus
15 PFs	0												5	14	minus
unclear	4												6	14	plus
total	85												7	15	minus
													8	15	plus
Criteria to assess microtubule protofilament number and polarity after multireference alignment to 8 references:
65% of particles in that microtubule classified into the same class
OR
50% of particles in that microtubule classified into the same class and the average cc-score of that microtubule is 0.13 or higher
										PROTOFILAMENT NUMBERS PER PROTRUSION						POLARITY PER PROTRUSION
					Fig. 1D	Fig. EV1G		Fig. 1E, EV1H		FROM CLASSIFICATION						FROM CLASSIFICATION
tomogram nb	model/filament nb	Class with most particles	percentage of the class with most particles	avg cc-score of all particles in that MT from the best scoring table	Determined class following criteria given above	Does the protrusion contain microtubules with exclusively 13 protofilament microtubules?		Protrusion with uniform microtubule polarity (excluding protrusions with unresolved microtubules)	Protrusion with mixed microtubule polarity (excluding protrusions with unresolved microtubules)	12	13	14	15	unclear		Microtubules with the orientation of the major microtubule array	Microtubules with opposite orientation to the major microtubule array	Microtubules with unclear orientation		total number of microtubules
1	1	4	96	0.185934	4	unclear				0	8	0	0	1		4	4	1		9
1	2	4	97.9381	0.196785	4
1	3	3	94.7368	0.20054	3
1	4	3	97.0297	0.191728	3
1	5	3	95.8763	0.192005	3
1	6	3	97.6744	0.196173	3
1	7	4	97.9167	0.187143	4
1	8	3	37.5	0.087732	0
1	9	4	100	0.123383	4
2	10	4	96.2617	0.190869	4	no			1	0	10	1	0	0		10	1	0		11
2	11	4	94.5946	0.194756	4
2	12	4	97.1698	0.197685	4
2	13	4	83.3333	0.203001	4
2	14	5	82.5688	0.197605	5
2	15	4	81.982	0.182001	4
2	16	4	95.4955	0.210339	4
2	17	4	99	0.196142	4
2	18	4	98.0769	0.188793	4
2	19	4	92.5234	0.199819	4
2	20	4	85.4369	0.18321	4
3	21	4	70.4762	0.173349	4	single		single		0	1	0	0	0		1	0	0		1
3	22	4	92.5234	0.202744	4	yes			1	0	11	0	0	0		9	2	0		11
3	23	4	97.2973	0.167714	4
3	24	4	73	0.170714	4
3	25	4	98.9474	0.193223	4
3	26	3	64.8936	0.177351	3
3	27	4	92.2222	0.194994	4
3	28	4	73.6842	0.18605	4
3	29	4	88.4615	0.189235	4
3	30	3	88.0952	0.19148	3
3	31	4	75	0.181456	4
3	32	4	70	0.126266	4
4	33	4	86.6667	0.226076	4	unclear				0	4	0	0	1		2	2	1		5
4	34	7	30.0971	0.137472	0
4	35	4	88.3495	0.236022	4
4	36	3	94.1176	0.254085	3
4	37	3	79.4118	0.229086	3
5	38	3	96.1538	0.229706	3	yes			1	0	8	0	0	0		4	4	0		8
5	39	3	95	0.224369	3
5	40	4	95.283	0.212235	4
5	41	4	87	0.17157	4
5	42	4	88.8889	0.191095	4
5	43	4	97.9592	0.203027	4
5	44	3	64.1509	0.168857	3
5	45	3	85.567	0.179206	3
6	46	4	97.2727	0.224359	4	yes		1		0	5	0	0	0		5	0	0		5
6	47	4	83.6207	0.229275	4
6	48	4	96.4286	0.243811	4
6	49	4	100	0.227017	4
6	50	4	94.1176	0.233247	4
7	51	3	99.1379	0.225487	3	no			1	0	7	1	0	0		7	1	0		8
7	52	3	99.1071	0.197036	3
7	53	6	99.115	0.227706	6
7	54	3	100	0.221132	3
7	55	3	100	0.221922	3
7	56	3	100	0.214877	3
7	57	3	100	0.222448	3
7	58	3	100	0.190159	3
8	59	3	100	0.198066	3	yes			1	0	5	0	0	0		3	2	0		5
8	60	3	100	0.209843	3
8	61	4	100	0.203166	4
8	62	3	100	0.204508	3
8	63	4	100	0.199622	4
10	64	3	97.3684	0.315047	3	yes			1	0	4	0	0	0		3	1	0		4
10	65	3	97.479	0.298631	3
10	66	3	100	0.319081	3
10	67	4	100	0.306937	4
11	68	4	91.3462	0.193686	4	yes		1		0	3	0	0	0		3	0	0		3
11	69	4	87.5	0.202466	4
11	70	4	90	0.158205	4
12	71	3	93.3962	0.335526	3	single		single		0	1	0	0	0		1	0	0		1
13	72	3	60	0.202083	3	yes			1	0	4	0	0	0		2	2	0		4
13	73	3	88.8889	0.24241	3
13	74	4	98.3607	0.221105	4
13	75	4	88.0597	0.212028	4
14	76	4	100	0.229045	4	unclear				0	3	0	0	1		2	1	1		4
14	77	4	100	0.215772	4
14	78	2	37.5	0.130262	0
14	79	3	96.875	0.266348	3
15	80	4	62.6866	0.115809	0	unclear				0	1	0	0	1		1	0	1		2
15	81	4	75.2381	0.139173	4
17	82	3	88.7931	0.148381	3	single		single		0	1	0	0	0		1	0	0		1
18	83	4	92.1569	0.122467	4	yes			1	0	2	0	0	0		1	1	0		2
18	84	3	68.2692	0.112825	3
21	85	3	97.1698	0.211585	3	single		single		0	1	0	0	0		1	0	0		1

## Sheet: Datset3_gridDZ1
grid ID: DZ1
Iteration 1
dataset 3
Fig. 1D			Fig. 1E, EV1H				Fig. EV1G						classes and their corresponding protofilament number/polarity
Microtubule protofilament (PF) number			Polarity per protrusion excluding protrusions with unresolved microtubules				Protrusions with exclusively 13 protofilament microtubules excluding protrusions with unresolved or single microtubules						class number	PF number	polarity
	number of microtubules (determined by classification)			number of protrusions	percentage of protrusions			number of protrusions					1	12	minus
12 PFs	4		uniform	18	54.5455		Protrusions with exclusively 13 protofilament microtubules	18					2	12	plus
13 PFs	189		mixed	15	45.4545		Protrusions with microtubules with 13 and other protofilament numbers	15					3	13	minus
14 PFs	16		single	2									4	13	plus
15 PFs	3												5	14	minus
unclear	2												6	14	plus
total	214												7	15	minus
													8	15	plus
Criteria to assess microtubule protofilament number and polarity after multireference alignment to 8 references:
65% of particles in that microtubule classified into the same class
OR
50% of particles in that microtubule classified into the same class and the average cc-score of that microtubule is 0.13	50% of particles in that microtubule classified into the same class and the average cc-score of that microtubule is 0.13 or higher
										PROTOFILAMENT NUMBERS PER PROTRUSION						POLARITY PER PROTRUSION
					Fig. 1D	Fig. EV1G		Fig. 1E, EV1H		FROM CLASSIFICATION						FROM CLASSIFICATION
tomogram index	model/filament nb	Class with most particles	percentage of the class with most particles	avg cc-score of all particles in that MT from the best scoring table	Determined class following criteria given above	Does the protrusion contain microtubules with exclusively 13 protofilament microtubules?	Tomogram name	Protrusion with uniform microtubule polarity (excluding protrusions with unresolved microtubules)	Protrusion with mixed microtubule polarity (excluding protrusions with unresolved microtubules)	12	13	14	15	unclear		Microtubules with the orientation of the major microtubule array	Microtubules with opposite orientation to the major microtubule array	Microtubules with unclear orientation		total number of microtubules
1	1	3	92.4731	0.143548	3	yes	TS_068		1	0	10	0	0	0		8	2	0		10
1	2	3	84.5238	0.129016	3
1	3	4	84.1463	0.122963	4
1	4	3	84.0909	0.129688	3
1	5	3	95.8333	0.144086	3
1	6	3	96.5909	0.15035	3
1	7	3	96.5909	0.143961	3
1	8	3	97.5904	0.137166	3
1	9	4	100	0.147999	4
1	10	3	98.1818	0.146959	3
2	11	3	96.7033	0.245633	3	no	TS_069	1		0	7	1	1	0		9	0	0		9
2	12	3	96.1165	0.245888	3
2	13	3	96.7391	0.246643	3
2	14	5	85.7143	0.260545	5
2	15	3	92.4731	0.233695	3
2	16	7	84.2697	0.24548	7
2	17	3	94.5055	0.238672	3
2	18	3	97	0.22328	3
2	19	3	97.8495	0.220878	3
3	20	3	98.1308	0.264992	3	no	TS_070	1		1	10	0	0	0		11	0	0		11
3	21	3	93.5484	0.248699	3
3	22	1	85.5769	0.223	1
3	23	3	100	0.274629	3
3	24	3	100	0.278596	3
3	25	3	98	0.280699	3
3	26	3	100	0.251423	3
3	27	3	97.8723	0.234816	3
3	28	3	100	0.256948	3
3	29	3	100	0.265928	3
3	30	3	99.0566	0.277562	3
4	31	3	77.2727	0.172151	3	no	TS_071		1	1	10	0	0	0		9	2	0		11
4	32	3	97.1429	0.181294	3
4	33	3	80.1887	0.177962	3
4	34	1	65.0943	0.154553	1
4	35	3	87.037	0.183519	3
4	36	3	98.9474	0.193126	3
4	37	3	84.6847	0.179525	3
4	38	3	67	0.176349	3
4	39	4	77.1429	0.164902	4
4	40	4	90	0.179926	4
4	41	3	77.9817	0.177804	3
5	42	4	52.381	0.145396	4	yes	TS_072		1	0	5	0	0	0		3	2	0		5
5	43	3	97	0.176018	3
5	44	4	98.8889	0.16471	4
5	45	3	100	0.172627	3
5	46	4	98.7952	0.185237	4
6	47	3	78.1818	0.228658	3	yes	TS_073		1	0	3	0	0	0		2	1	0		3
6	48	4	84.6154	0.232974	4
6	49	3	100	0.287971	3
7	50	4	96.6667	0.279232	4	yes	TS_074		1	0	3	0	0	0		2	1	0		3
7	51	4	98.0583	0.265524	4
7	52	3	100	0.255162	3
8	53	5	56	0.167847	5	no	TS_075 Protrusion 2	1		0	5	2	0	0		7	0	0		7
8	54	3	82.0755	0.219314	3
8	55	3	83.9286	0.227078	3
8	56	3	98.0952	0.225543	3
8	57	3	94.4444	0.208947	3
8	58	3	81.7308	0.202854	3
8	59	5	65.625	0.137001	5
8	60	4	69.697	0.144723	4	yes	TS_075 Protrusion 1	1		0	4	0	0	0		4	0	0		4
8	61	4	90.1235	0.13109	4
8	62	4	78.2609	0.16734	4
8	63	4	89.7727	0.144134	4
9	64	4	96.875	0.270379	4	yes	TS_076		1	0	11	0	0	0		8	3	0		11
9	65	3	100	0.253991	3
9	66	3	99	0.236238	3
9	67	4	100	0.260334	4
9	68	4	98.913	0.270626	4
9	69	4	100	0.261123	4
9	70	4	98.9362	0.230072	4
9	71	4	98.5714	0.242172	4
9	72	3	93.6508	0.247497	3
9	73	4	100	0.233371	4
9	74	4	100	0.215869	4
10	75	4	91.2698	0.202456	4	no	TS_077	1		0	11	0	1	0		12	0	0		12
10	76	4	90	0.195457	4
10	77	4	98.1651	0.208577	4
10	78	4	92.8571	0.192728	4
10	79	8	75.7009	0.210051	8
10	80	4	98.1481	0.202021	4
10	81	4	97.3684	0.203797	4
10	82	4	97.1429	0.201919	4
10	83	4	68.1818	0.156954	4
10	84	4	94.7917	0.174047	4
10	85	4	83.1933	0.164218	4
10	86	4	97.4359	0.190016	4
11	87	5	70.4225	0.162514	5	no	TS_078	1		0	3	1	0	0		4	0	0		4
11	88	3	87.013	0.192236	3
11	89	3	83.3333	0.179951	3
11	90	3	94.1176	0.157328	3
12	91	4	99.0291	0.242482	4	no	TS_079	1		0	5	3	0	0		8	0	0		8
12	92	4	99.0385	0.245522	4
12	93	6	99.0826	0.258984	6
12	94	4	89	0.228265	4
12	95	4	98.9583	0.236019	4
12	96	6	81.3953	0.226108	6
12	97	6	92.5926	0.242597	6
12	98	4	92.233	0.221774	4
13	99	4	94.5652	0.240325	4	no	TS_080	1		1	5	0	0	0		6	0	0		6
13	100	4	94.7917	0.244949	4
13	101	2	92.2222	0.215003	2
13	102	4	91	0.245623	4
13	103	4	93.9759	0.244969	4
13	104	4	94.5055	0.241122	4
14	105	4	80	0.179131	4	yes	TS_081	1		0	3	0	0	0		3	0	0		3
14	106	4	76.5625	0.167101	4
14	107	4	75	0.151449	4
17	108	4	100	0.250634	4	no	TS_084	1		1	3	0	1	0		5	0	0		5
17	109	8	70	0.146015	8
17	110	4	100	0.259693	4
17	111	4	100	0.253433	4
17	112	2	93.5185	0.234701	2
18	113	4	98.7952	0.168532	4	yes	TS_085		1	0	4	0	0	0		3	1	0		4
18	114	4	96.6292	0.176365	4
18	115	3	94.186	0.170214	3
18	116	4	95.5056	0.175909	4
19	117	3	82.9268	0.19224	3	yes	TS_086		1	0	2	0	0	0		1	1	0		2
19	118	4	83.7209	0.194069	4
20	119	3	94.7917	0.195273	3	yes	TS_087	1		0	3	0	0	0		3	0	0		3
20	120	3	94.2529	0.193942	3
20	121	3	98.9796	0.195501	3
21	122	4	98.1481	0.241669	4	no	TS_088	1		0	5	2	0	0		7	0	0		7
21	123	4	100	0.252109	4
21	124	4	100	0.257164	4
21	125	4	98.0583	0.244243	4
21	126	6	92.233	0.255664	6
21	127	6	83.1683	0.23599	6
21	128	4	87.5	0.214107	4
22	129	3	89.3617	0.196149	3	unclear	TS_089			0	4	0	0	1		3	1	1		5
22	130	4	96.9697	0.196963	4
22	131	4	84	0.16232	4
22	132	4	100	0.199428	4
22	133	8	50	0.110192	0
23	134	4	91.6667	0.154493	4	no	TS_090		1	0	2	2	0	0		3	1	0		4
23	135	6	90.5882	0.181627	6
23	136	6	87.8378	0.186959	6
23	137	3	90.9091	0.167593	3
25	138	4	100	0.309895	4	yes	TS_092	1		0	3	0	0	0		3	0	0		3
25	139	4	97.9167	0.291271	4
25	140	4	100	0.296426	4
27	141	3	95.3125	0.257161	3	no	TS_094		1	0	7	1	0	0		6	2	0		8
27	142	5	91.6667	0.23545	5
27	143	3	95.7895	0.255062	3
27	144	3	96.9072	0.244002	3
27	145	3	100	0.247673	3
27	146	4	97.8723	0.229879	4
27	147	3	87.5	0.241357	3
27	148	4	100	0.222782	4
28	149	4	100	0.257436	4	single	TS_095	single		0	1	0	0	0		1	0	0		1
29	150	3	93.5484	0.375011	3	yes	TS_096		1	0	2	0	0	0		1	1	0		2
29	151	4	81.25	0.330614	4
30	152	3	89	0.252603	3	yes	TS_097		1	0	5	0	0	0		4	1	0		5
30	153	3	100	0.253157	3
30	154	3	91.1111	0.259522	3
30	155	3	94.6809	0.259967	3
30	156	4	98.9899	0.258839	4
31	157	7	37	0.129089	0	unclear	TS_098			0	2	1	0	1		2	1	1		4
31	158	3	67.5	0.158666	3
31	159	3	84.4444	0.187741	3
31	160	6	66.6667	0.148234	6
32	161	3	66.3717	0.125669	3	single	TS_099 Protrusion 2	single		0	1	0	0	0		1	0	0		1
32	162	5	61.1111	0.158085	5	no	TS_099 Protrusion 1	1		0	1	1	0	0		2	0	0		2
32	163	3	76.1905	0.133989	3
33	164	4	98.9691	0.182982	4	yes	TS_100	1		0	7	0	0	0		7	0	0		7
33	165	4	98.9362	0.191584	4
33	166	4	96	0.176881	4
33	167	4	94.6237	0.175023	4
33	168	4	91.4894	0.179406	4
33	169	4	94.5946	0.179559	4
33	170	4	82.9545	0.166319	4
34	171	4	100	0.279249	4	yes	TS_101		1	0	10	0	0	0		9	1	0		10
34	172	4	100	0.267637	4
34	173	4	100	0.284255	4
34	174	4	100	0.279628	4
34	175	4	98.1481	0.274978	4
34	176	4	98.913	0.285829	4
34	177	3	100	0.27614	3
34	178	4	100	0.260822	4
34	179	4	99.0099	0.282448	4
34	180	4	95.8333	0.285473	4
35	181	3	99.1071	0.200004	3	yes	TS_102		1	0	9	0	0	0		7	2	0		9
35	182	3	93.5484	0.181258	3
35	183	3	98	0.178498	3
35	184	3	98.1132	0.191176	3
35	185	3	98.9796	0.189862	3
35	186	3	97	0.201058	3
35	187	3	86.9159	0.184662	3
35	188	4	88.6792	0.178334	4
35	189	4	98.1818	0.180447	4
36	190	3	91.6667	0.194919	3	no	TS_103	1		0	5	1	0	0		6	0	0		6
36	191	3	83.6735	0.188844	3
36	192	3	94.1748	0.207357	3
36	193	3	91	0.185705	3
36	194	3	77.2727	0.215065	3
36	195	5	87.8788	0.243853	5
37	196	3	100	0.309474	3	yes	TS_104	1		0	3	0	0	0		3	0	0		3
37	197	3	97	0.297379	3
37	198	3	94.5652	0.277707	3
38	199	4	98.9474	0.301739	4	yes	TS_105	1		0	2	0	0	0		2	0	0		2
38	200	4	92	0.269712	4
39	201	4	100	0.204441	4	no	TS_106		1	0	13	1	0	0		11	3	0		14
39	202	4	100	0.204805	4
39	203	4	98.9247	0.215594	4
39	204	3	100	0.240675	3
39	205	4	99	0.234145	4
39	206	4	94.7917	0.226051	4
39	207	4	100	0.234829	4
39	208	4	93.2692	0.21635	4
39	209	6	89.899	0.20426	6
39	210	4	96.9072	0.23739	4
39	211	3	100	0.237679	3
39	212	4	100	0.228733	4
39	213	3	100	0.229387	3
39	214	4	100	0.232099	4

## Sheet: Dataset4_gridsFB4_FB3
grid ID: FB3, FB4
Iteration 1
dataset 4
Fig. 1D			Fig. 1E, EV1H				Fig. EV1G						classes and their corresponding protofilament number/polarity
Microtubule protofilament (PF) number			Polarity per protrusion excluding protrusions with unresolved microtubules				Protrusions with exclusively 13 protofilament microtubules excluding protrusions with unresolved or single microtubules						class number	PF number	polarity
	number of microtubules (determined by classification)			number of protrusions	percentage of protrusions			number of protrusions					1	12	minus
12 PFs	9		uniform	17	89.4737		Protrusions with exclusively 13 protofilament microtubules	14					2	12	plus
13 PFs	139		mixed	2	10.5263		Protrusions with microtubules with 13 and other protofilament numbers	5					3	13	minus
14 PFs	4		single	0									4	13	plus
15 PFs	0												5	14	minus
unclear	14												6	14	plus
total	166												7	15	minus
													8	15	plus
Criteria to assess microtubule protofilament number and polarity after multireference alignment to 8 references:
65% of particles in that microtubule classified into the same class
OR
50% of particles in that microtubule classified into the same class and the average cc-score of that microtubule is 0.13 or higher
										PROTOFILAMENT NUMBERS PER PROTRUSION						POLARITY PER PROTRUSION
					Fig. 1D	Fig. EV1G		Fig. 1E, EV1H		FROM CLASSIFICATION						FROM CLASSIFICATION
tomogram nb	model/filament nb	Class with most particles	percentage of the class with most particles	avg cc-score of all particles in that MT from the best scoring table	Determined class following criteria given above	Does the protrusion contain microtubules with exclusively 13 protofilament microtubules?		Protrusion with uniform microtubule polarity (excluding protrusions with unresolved microtubules)	Protrusion with mixed microtubule polarity (excluding protrusions with unresolved microtubules)	12	13	14	15	unclear		Microtubules with the orientation of the major microtubule array	Microtubules with opposite orientation to the major microtubule array	Microtubules with unclear orientation		total number of microtubules
1	1	3	54.7619	0.216913	3	unclear				0	15	2	0	3		16	1	3		20
1	2	3	86.4583	0.273241	3
1	3	3	100	0.248643	3
1	4	3	90.9091	0.253211	3
1	5	3	89.7959	0.238927	3
1	6	3	91.3978	0.271976	3
1	7	3	86.7925	0.248733	3
1	8	3	95.8904	0.271238	3
1	9	3	75	0.211537	3
1	10	3	53.8462	0.150548	3
1	11	3	78.5714	0.225892	3
1	12	3	63.0137	0.223529	3
1	13	3	58.427	0.214997	3
1	14	3	89.0244	0.234193	3
1	15	6	52.5	0.172773	6
1	16	3	44.186	0.164976	0
1	17	3	31.4286	0.173315	0
1	18	5	58.6207	0.23465	5
1	19	3	69.4915	0.197676	3
1	20	3	48.9362	0.185692	0
2	21	3	95.0495	0.270389	3	yes		1		0	6	0	0	0		6	0	0		6
2	22	3	82.8283	0.238233	3
2	23	3	100	0.283181	3
2	24	3	98.913	0.274943	3
2	25	3	96	0.280436	3
2	26	3	99	0.225145	3
4	27	4	88.4956	0.226352	4	yes		1		0	4	0	0	0		4	0	0		4
4	28	4	96.2963	0.231123	4
4	29	4	69.2308	0.202169	4
4	30	4	79.4393	0.228787	4
5	31	4	100	0.342656	4	yes		1		0	9	0	0	0		9	0	0		9
5	32	4	100	0.331716	4
5	33	4	98.8095	0.344473	4
5	34	4	100	0.360923	4
5	35	4	100	0.331854	4
5	36	4	100	0.335943	4
5	37	4	98.8636	0.315144	4
5	38	4	100	0.329078	4
5	39	4	100	0.341773	4
6	40	3	83.3333	0.273309	3	yes		1		0	3	0	0	0		3	0	0		3
6	41	3	75	0.263857	3
6	42	3	93.9655	0.290719	3
7	43	6	47.619	0.136676	0	unclear				0	2	1	0	6		2	1	6		9
7	44	5	48.1481	0.172677	0
7	45	3	87.5	0.232486	3
7	46	4	56	0.20407	4
7	47	5	35.6322	0.162945	0
7	48	5	29.4118	0.133972	0
7	49	3	42.268	0.150163	0
7	50	6	51.0638	0.143089	6
7	51	5	45.9184	0.153843	0
8	52	4	99.1667	0.365354	4	yes		1		0	4	0	0	0		4	0	0		4
8	53	4	98.2301	0.384369	4
8	54	4	98.2759	0.374483	4
8	55	4	98.2609	0.359422	4
9	56	4	81.7391	0.295563	4	yes		1		0	5	0	0	0		5	0	0		5
9	57	4	95.6897	0.300916	4
9	58	4	91.2281	0.289613	4
9	59	4	89.1667	0.269224	4
9	60	4	93.8053	0.272943	4
10	61	4	99.0909	0.289693	4	yes		1		0	5	0	0	0		5	0	0		5
10	62	4	100	0.293496	4
10	63	4	100	0.288423	4
10	64	4	100	0.289993	4
10	65	4	100	0.27317	4
11	66	4	67.8571	0.121425	4	unclear				0	12	0	0	5		12	0	5		17
11	67	4	71.4286	0.124135	4
11	68	4	80.9524	0.12824	4
11	69	4	75	0.117254	4
11	70	4	82.4324	0.132083	4
11	71	4	95	0.126593	4
11	72	4	64.4737	0.119288	0
11	73	4	68.4211	0.119879	4
11	74	6	43.3735	0.105193	0
11	75	4	92.8571	0.132264	4
11	76	4	80.8989	0.123027	4
11	77	4	77.7778	0.132979	4
11	78	4	53.0864	0.104198	0
11	79	4	73.0337	0.102854	4
11	80	4	56.962	0.118853	0
11	81	4	97.5309	0.119677	4
11	82	4	36.4865	0.0871568	0
12	83	4	100	0.243481	4	yes		1		0	10	0	0	0		10	0	0		10
12	84	4	88.2353	0.201806	4
12	85	4	100	0.2289	4
12	86	4	94.7917	0.231683	4
12	87	4	97.9167	0.214928	4
12	88	4	97.9167	0.206629	4
12	89	4	100	0.238552	4
12	90	4	90.3226	0.206603	4
12	91	4	80	0.191886	4
12	92	4	97.0588	0.203194	4
13	93	4	94.4444	0.203113	4	no		1		0	5	1	0	0		6	0	0		6
13	94	4	100	0.205976	4
13	95	4	96.2963	0.213482	4
13	96	4	96.3303	0.203432	4
13	97	4	96.1905	0.213621	4
13	98	6	50	0.182089	6
14	99	1	83.4862	0.209279	1	no		1		1	3	0	0	0		4	0	0		4
14	100	3	94.4954	0.23472	3
14	101	3	94.7368	0.223696	3
14	102	3	96.7391	0.240564	3
15	103	3	96.3636	0.308139	3	yes		1		0	3	0	0	0		3	0	0		3
15	104	3	100	0.322553	3
15	105	3	100	0.360306	3
16	106	3	94.0171	0.29275	3	no		1		1	2	0	0	0		3	0	0		3
16	107	3	71.9626	0.261815	3
16	108	1	85.4545	0.256947	1
18	109	4	93.2692	0.182949	4	no			1	1	16	0	0	0		11	6	0		17
18	110	4	78.8462	0.183083	4
18	111	4	96.875	0.203771	4
18	112	4	79.3814	0.180285	4
18	113	1	94.2308	0.178058	1
18	114	4	99	0.180312	4
18	115	4	93.4783	0.180566	4
18	116	4	69.7917	0.156042	4
18	117	4	90.5263	0.183673	4
18	118	4	84.6154	0.171734	4
18	119	3	52.6316	0.170918	3
18	120	3	93.2039	0.174229	3
18	121	3	90	0.177625	3
18	122	4	59.1837	0.155391	4
18	123	3	82.7957	0.169431	3
18	124	3	89.5833	0.160353	3
18	125	4	81.6327	0.167189	4
19	126	3	100	0.339661	3	yes		1		0	5	0	0	0		5	0	0		5
19	127	3	93.0435	0.356738	3
19	128	3	96.5517	0.358858	3
19	129	3	95.935	0.341089	3
19	130	3	97.3913	0.32802	3
20	131	3	76.9231	0.299618	3	yes		1		0	3	0	0	0		3	0	0		3
20	132	3	93.9655	0.321368	3
20	133	3	63.5593	0.285469	3
21	134	2	77.9817	0.232627	2	no		1		6	10	0	0	0		16	0	0		16
21	135	4	87.7551	0.240008	4
21	136	2	83.4951	0.227385	2
21	137	4	72.2222	0.226279	4
21	138	4	62.5	0.214694	4
21	139	2	90	0.248355	2
21	140	4	92.3077	0.241674	4
21	141	4	96.8421	0.236469	4
21	142	4	70	0.231536	4
21	143	2	95.9596	0.233965	2
21	144	2	91.4286	0.230717	2
21	145	2	84.6154	0.207416	2
21	146	4	66.6667	0.221077	4
21	147	4	94.9495	0.244834	4
21	148	4	75.7895	0.238478	4
21	149	4	85.7143	0.258485	4
22	150	4	100	0.274144	4	yes		1		0	7	0	0	0		7	0	0		7
22	151	4	98.9362	0.264807	4
22	152	4	100	0.262353	4
22	153	4	100	0.25362	4
22	154	4	98.9583	0.261304	4
22	155	4	100	0.262908	4
22	156	4	100	0.268956	4
23	157	3	98.9247	0.217236	3	yes		1		0	6	0	0	0		6	0	0		6
23	158	3	98.8889	0.203197	3
23	159	3	98.8764	0.21146	3
23	160	3	100	0.211307	3
23	161	3	95.8333	0.20701	3
23	162	3	100	0.215945	3
24	163	3	91.1765	0.228956	3	yes			1	0	4	0	0	0		3	1	0		4
24	164	3	99.0741	0.234344	3
24	165	3	96.9072	0.228281	3
24	166	4	92.2222	0.21904	4
