# Supplementary material for: CryoET shows cofilactin filaments inside the microtubule lumen
Source: EMBO Rep. 2023 Sep 13;24(11):e57264. doi: 10.15252/embr.202357264 (PMC10626427; doi:10.15252/embr.202357264)
Supplement: Supplementary file 7 — Source Data for Expanded View and Appendix [file EMBR-24-e57264-s003.zip › EMBOR-2023-57264V1_SourceDataForExpandedViewAndAppendix/Figure_EV1/D/Fig_EV1D_Protrusion_Thickness.xlsx]

## Sheet: Summary_ProtrusionThickness
Tomogram	Dataset	Grid ID	Average Protrusion Thickness
TS_01	dataset 1	DZ4	164.333
TS_02	dataset 1	DZ4	195
TS_03	dataset 1	DZ4	180
TS_04	dataset 1	DZ4	93.3333
TS_05	dataset 1	DZ4	140.333
TS_06	dataset 1	DZ4	125
TS_07	dataset 1	DZ4	120
TS_08	dataset 1	DZ4	112
TS_09	dataset 1	DZ4	171.333
TS_11	dataset 1	DZ4	161.667
TS_12	dataset 1	DZ4	148.333
TS_13	dataset 1	DZ4	135.333
TS_14	dataset 1	DZ4	200.333
TS_15	dataset 1	DZ4	138
TS_16	dataset 1	DZ4	121.333
TS_17	dataset 1	DZ4	187.667
TS_18	dataset 1	DZ4	214.667
TS_19	dataset 1	DZ4	138
TS_20	dataset 1	DZ4	202.333
TS_21	dataset 1	DZ4	166
TS_23	dataset 1	DZ4	148.667
TS_24	dataset 1	DZ4	189
TS_25	dataset 1	DZ4	229.667
TS_26	dataset 1	DZ4	171
TS_27	dataset 1	DZ4	254
TS_28	dataset 1	DZ4	97.3333
TS_29	dataset 1	DZ4	139.667
TS_30	dataset 1	DZ4	146
TS_31	dataset 1	DZ4	163
TS_32	dataset 1	DZ4	121
TS_33	dataset 1	DZ4	146.333
TS_34_protrusion 1	dataset 1	DZ4	193.333
TS_34_protrusion 2	dataset 1	DZ4	161.667
TS_46	dataset 2	DY2	194
TS_47	dataset 2	DY2	147.333
TS_48 protrusion 1	dataset 2	DY2	96.6667
TS_48 protrusion 2	dataset 2	DY2	145
TS_49	dataset 2	DY2	138.333
TS_50	dataset 2	DY2	173.667
TS_51	dataset 2	DY2	164
TS_52	dataset 2	DY2	197
TS_53	dataset 2	DY2	137.667
TS_55	dataset 2	DY2	122
TS_56	dataset 2	DY2	170.667
TS_57	dataset 2	DY2	138.667
TS_58	dataset 2	DY2	133.667
TS_59	dataset 2	DY2	159.667
TS_60	dataset 2	DY2	176
TS_62	dataset 2	DY2	138.667
TS_63	dataset 2	DY2	249
TS_66	dataset 2	DY2	166.667
TS_068	dataset 3	DZ1	156
TS_069	dataset 3	DZ1	166.333
TS_070	dataset 3	DZ1	142
TS_071	dataset 3	DZ1	154.667
TS_072	dataset 3	DZ1	161.667
TS_073	dataset 3	DZ1	89
TS_074	dataset 3	DZ1	160
TS_075 protrusion 1	dataset 3	DZ1	183.333
TS_075 protrusion 2	dataset 3	DZ1	150
TS_076	dataset 3	DZ1	190.333
TS_077	dataset 3	DZ1	184.333
TS_078	dataset 3	DZ1	169
TS_079	dataset 3	DZ1	148.333
TS_080	dataset 3	DZ1	204.333
TS_081	dataset 3	DZ1	144.667
TS_084	dataset 3	DZ1	152.667
TS_085	dataset 3	DZ1	112
TS_086	dataset 3	DZ1	137
TS_087	dataset 3	DZ1	212.333
TS_088	dataset 3	DZ1	167.333
TS_089	dataset 3	DZ1	155.667
TS_090	dataset 3	DZ1	116.333
TS_092	dataset 3	DZ1	110.333
TS_093	dataset 3	DZ1	163.333
TS_094	dataset 3	DZ1	107.667
TS_095	dataset 3	DZ1	146.333
TS_096	dataset 3	DZ1	63
TS_097	dataset 3	DZ1	196.667
TS_098	dataset 3	DZ1	144.667
TS_099 protrusion 1	dataset 3	DZ1	143.667
TS_099 protrusion 2	dataset 3	DZ1	136.333
TS_100	dataset 3	DZ1	220
TS_101	dataset 3	DZ1	128
TS_102	dataset 3	DZ1	130
TS_103	dataset 3	DZ1	143.333
TS_104	dataset 3	DZ1	82.6667
TS_105	dataset 3	DZ1	74
TS_106	dataset 3	DZ1	142.333
TS_01	dataset 4	FB34	163.667
TS_02	dataset 4	FB34	97.3333
TS_04	dataset 4	FB34	112.667
TS_05	dataset 4	FB34	124.667
TS_06	dataset 4	FB34	80
TS_07	dataset 4	FB34	180.333
TS_08	dataset 4	FB34	111.667
TS_09	dataset 4	FB34	108
TS_10	dataset 4	FB34	75
TS_11	dataset 4	FB34	195
TS_12	dataset 4	FB34	181.333
TS_013	dataset 4	FB34	109
TS_014	dataset 4	FB34	137.333
TS_015	dataset 4	FB34	89.6667
TS_016	dataset 4	FB34	92.6667
TS_018	dataset 4	FB34	179
TS_019	dataset 4	FB34	99
TS_020	dataset 4	FB34	101.667
TS_021	dataset 4	FB34	160.667
TS_022	dataset 4	FB34	166.333
TS_023	dataset 4	FB34	258.667
TS_024	dataset 4	FB34	118.667

## Sheet: DZ4_ProtrusionThickness
Grid ID: DZ4	dataset 1
Protrusion thickness was measured on three positions along the protrusions in each tomogram and the average thickness is shown in Figure EV1D
Tomogram	Measurement 1 [nm]	Measurement 2 [nm]	Measurement 3 [nm]	AVERAGE [nm]
TS_01	162	236	95	164.333
TS_02	203	186	196	195
TS_03	195	238	107	180
TS_04	95	99	86	93.3333
TS_05	212	117	92	140.333
TS_06	124	196	55	125
TS_07	103	142	115	120
TS_08	126	116	94	112
TS_09	168	188	158	171.333
TS_11	157	175	153	161.667
TS_12	177	140	128	148.333
TS_13	72	191	143	135.333
TS_14	195	200	206	200.333
TS_15	157	151	106	138
TS_16	114	123	127	121.333
TS_17	178	182	203	187.667
TS_18	195	195	254	214.667
TS_19	149	137	128	138
TS_20	161	197	249	202.333
TS_21	168	172	158	166
TS_23	131	183	132	148.667
TS_24	195	190	182	189
TS_25	222	237	230	229.667
TS_26	49	273	191	171
TS_27	216	312	234	254
TS_28	76	71	145	97.3333
TS_29	178	107	134	139.667
TS_30	162	171	105	146
TS_31	207	146	136	163
TS_32	112	135	116	121
TS_33	145	133	161	146.333
TS_34_protrusion 1	200	213	167	193.333		2 protrusions
TS_34_protrusion 2	145	162	178	161.667		2 protrusions

## Sheet: DY2_ProtrusionThickness
Grid ID: DY2	dataset 2
Protrusion thickness was measured on three positions along the protrusions in each tomogram and the average thickness is shown in Figure EV1D
DY2 and DZ1 are technical replicates of the same biological replicate
Tomogram	Measurement 1 [nm]	Measurement 2 [nm]	Measurement 3 [nm]	AVERAGE [nm]
TS_46	207	192	183	194
TS_47	151	146	145	147.333
TS_48 protrusion 1	107	89	94	96.6667
TS_48 protrusion 2	132	151	152	145
TS_49	132	122	161	138.333
TS_50	173	153	195	173.667
TS_51	169	151	172	164
TS_52	196	164	231	197
TS_53	137	124	152	137.667
TS_55	118	139	109	122
TS_56	157	217	138	170.667
TS_57	142	156	118	138.667
TS_58	133	152	116	133.667
TS_59	214	103	162	159.667
TS_60	204	122	202	176
TS_62	133	150	133	138.667
TS_63	276	206	265	249
TS_66	194	132	174	166.667

## Sheet: DZ1_ProtrusionThickness
Grid ID: DZ1	dataset 3
Protrusion thickness was measured on three positions along the protrusions in each tomogram and the average thickness is shown in Figure EV1D
DY2 and DZ1 are technical replicates of the same biological replicate
Tomogram	Measurement 1 [nm]	Measurement 2 [nm]	Measurement 3 [nm]	AVERAGE [nm]
TS_068	142	158	168	156
TS_069	148	171	180	166.333
TS_070	171	129	126	142
TS_071	136	143	185	154.667
TS_072	166	175	144	161.667
TS_073	99	80	88	89
TS_074	133	161	186	160
TS_075 protrusion 1	202	179	169	183.333
TS_075 protrusion 2	150	159	141	150
TS_076	221	174	176	190.333
TS_077	196	191	166	184.333
TS_078	186	171	150	169
TS_079	162	131	152	148.333
TS_080	258	197	158	204.333
TS_081	128	152	154	144.667
TS_084	156	145	157	152.667
TS_085	120	113	103	112
TS_086	144	126	141	137
TS_087	182	217	238	212.333
TS_088	156	173	173	167.333
TS_089	164	166	137	155.667
TS_090	105	107	137	116.333
TS_092	93	137	101	110.333
TS_093	209	163	118	163.333
TS_094	96	111	116	107.667
TS_095	193	145	101	146.333
TS_096	64	59	66	63
TS_097	197	192	201	196.667
TS_098	138	153	143	144.667
TS_099 protrusion 1	148	131	152	143.667
TS_099 protrusion 2	108	151	150	136.333
TS_100	237	219	204	220
TS_101	132	127	125	128
TS_102	118	134	138	130
TS_103	154	168	108	143.333
TS_104	94	76	78	82.6667
TS_105	78	68	76	74
TS_106	150	141	136	142.333

## Sheet: FB34_ProtrusionThickness
Grid IDs: FB3, FB4
Protrusion thickness was measured on three positions along the protrusions in each tomogram and the average thickness is shown in Figure EV1D
Tomogram	Measurement 1 [nm]	Measurement 2 [nm]	Measurement 3 [nm]	AVERAGE [nm]
TS_01	195	144	152	163.667
TS_02	105	90	97	97.3333
TS_04	153	88	97	112.667
TS_05	96	109	169	124.667
TS_06	69	88	83	80
TS_07	204	182	155	180.333
TS_08	114	113	108	111.667
TS_09	117	105	102	108
TS_10	86	69	70	75
TS_11	142	213	230	195
TS_12	195	174	175	181.333
TS_013	107	110	110	109
TS_014	109	197	106	137.333
TS_015	90	92	87	89.6667
TS_016	78	121	79	92.6667
TS_018	169	151	217	179
TS_019	101	96	100	99
TS_020	105	97	103	101.667
TS_021	157	177	148	160.667
TS_022	163	168	168	166.333
TS_023	292	233	251	258.667
TS_024	120	106	130	118.667
