# Supplementary material for: CryoET shows cofilactin filaments inside the microtubule lumen
Source: EMBO Rep. 2023 Sep 13;24(11):e57264. doi: 10.15252/embr.202357264 (PMC10626427; doi:10.15252/embr.202357264)
Supplement: Supplementary file 7 — Source Data for Expanded View and Appendix [file EMBR-24-e57264-s003.zip › EMBOR-2023-57264V1_SourceDataForExpandedViewAndAppendix/Figure_EV1/B/FigEV1B_Microtubules_per_Protrusion.xlsx]

## Sheet: Sheet1
Microtubules per protrusion
Dataset1, grid DZ4		Dataset2, DY2		Dataset3, DZ1		Dataset4, FB34
TS_01	5	TS_46	9	TS_068	10	TS_001	20
TS_02	3	TS_47	11	TS_069	9	TS_002	6
TS_03	5	TS_48_protrusion1	1	TS_070	11	TS_004	4
TS_04	2	TS_48_protrusion2	11	TS_071	11	TS_005	9
TS_05	2	TS_49	5	TS_072	5	TS_006	3
TS_06	2	TS_50	8	TS_073	3	TS_007	9
TS_07	2	TS_51	5	TS_074	3	TS_008	4
TS_08	2	TS_52	8	TS_075_protrusion1	7	TS_009	5
TS_09	1	TS_53	5	TS_075_protrusion2	4	TS_010	5
TS_11	5	TS_55	4	TS_076	11	TS_011	17
TS_12	4	TS_56	3	TS_077	12	TS_012	10
TS_13	1	TS_57	1	TS_078	4	TS_013	6
TS_14	3	TS_58	4	TS_079	8	TS_014	4
TS_15	6	TS_59	4	TS_080	6	TS_015	3
TS_16	5	TS_60	2	TS_081	3	TS_016	3
TS_17	1	TS_62	1	TS_084	5	TS_018	17
TS_18	4	TS_63	2	TS_085	4	TS_019	5
TS_19	3	TS_66	1	TS_086	2	TS_020	3
TS_20	8	SUM	85	TS_087	3	TS_021	16
TS_21	5			TS_088	7	TS_022	7
TS_22	3			TS_089	5	TS_023	6
TS_23	3			TS_090	4	TS_024	4
TS_24	3			TS_092	3	SUM	166
TS_25	3			TS_093	0
TS_26	1			TS_094	8
TS_27	4			TS_095	1
TS_28	1			TS_096	2
TS_29	2			TS_097	5
TS_30_protrusion1	2			TS_098	4
TS_30_protrusion2	1			TS_099_protrusion1	1
TS_31	5			TS_099_protrusion2	2
TS_32	6			TS_100	7
TS_33	1			TS_101	10
TS_34	5			TS_102	9
SUM	109			TS_103	6
				TS_104	3
				TS_105	2
				TS_106	14
				SUM	214
