# Supplementary material for: CryoET shows cofilactin filaments inside the microtubule lumen
Source: EMBO Rep. 2023 Sep 13;24(11):e57264. doi: 10.15252/embr.202357264 (PMC10626427; doi:10.15252/embr.202357264)
Supplement: Supplementary file 7 — Source Data for Expanded View and Appendix [file EMBR-24-e57264-s003.zip › EMBOR-2023-57264V1_SourceDataForExpandedViewAndAppendix/Figure_EV3/F/FigEV3F_Orientations_LumFils_To_MTs.xlsx]

## Sheet: Summary
For Fig EV3F	Dataset 5	Dataset 6	Dataset 7	TOTAL		Fig EV3F	Dataset 5	Dataset 6	Dataset 7
Luminal filaments with their barbed (plus) ends pointing towards the microtubule plus end	25	11	16	52		[%] of luminal filaments with their barbed (plus) ends pointing towards the microtubule plus end	53.1915	44	43.2432
Luminal filaments with their barbed (plus) ends pointing towards the microtubule minus end	22	14	21	57		[%] of luminal filaments with their barbed (plus) ends pointing towards the microtubule minus end	46.8085	56	56.7568
Number of analyzed luminal filaments	47	25	37	109
Number of analyzed microtubules	33	19	24	76
Number of analyzed protrusions	10	11	12	33

## Sheet: Dataset5_220617
Dataset 5 (220617)
coloring per row is per microtubule filament.
red rows indicate microtubules with luminal filaments whose particles were removed during classification
Tomogram number	Microtubule number	Number of luminal filaments in this microtubule	Luminal filament number	Does the luminal filament barbed (plus) end (arrow) point towards the microtubule plus end (arrow)
201	40	1	48	YES
201	42	1	49	NO
205	59	1	50	NO
213	70	1
213	77	2	51	YES
			52	YES
214	80	2	54	YES
			53	YES
214	81	1	55	YES
217	88	1	56	YES
217	90	1	57	NO
217	91	1	58	NO
218	94	2	64	NO
			65	YES
218	95	3	67	YES
			68	NO
			69	NO
218	96	2	62	YES
			63	YES
218	97	2	60	YES
			61	YES
218	98	1	66	YES
218	99	1	59	NO
218	100	1	71	YES
218	101	1	70	NO
220	109	1	72	NO
222	115	1	82	NO
222	116	1	73	YES
222	118	1	77	YES
222	119	2	74	NO
			75	YES
222	120	1	81	YES
222	121	3	78	YES
			79	YES
			85	NO
222	123	1	76	NO
222	126	1	83	NO
222	127	2	80	YES
			86	NO
222	128	1	84	YES
223	132	1
225	143	1	87	NO
226	146	2	93	NO
			94	YES
226	147	3	89	NO
			90	NO
			91	NO
226	148	1	88	NO
226	150	1	92	YES
10	33		47
		TOTAL	Luminal filaments with their barbed (plus) ends pointing towards the microtubule plus end	25
			Luminal filaments with their barbed (plus) ends pointing towards the microtubule minus end	22
		CytD & DMSO	Luminal filaments with their barbed (plus) ends pointing towards the microtubule plus end	6
			Luminal filaments with their barbed (plus) ends pointing towards the microtubule minus end	2
		CytD & TG	Luminal filaments with their barbed (plus) ends pointing towards the microtubule plus end	19
			Luminal filaments with their barbed (plus) ends pointing towards the microtubule minus end	20

## Sheet: Dataset6_220720
Dataset 5 (220617)
coloring per row is per microtubule filament.
red rows indicate microtubules with luminal filaments whose particles were removed during classification
Tomogram number	Microtubule number	Number of luminal filaments in this microtubule	Luminal filament number	Does the luminal filament barbed (plus) end (arrow) point towards the microtubule plus end (arrow)
243	154	1	113	YES
246	157	1	116	NO
246	159	1	115	NO
246	160	1	114	NO
250	169	2	117	NO
			118	NO
251	171	2	119	NO
			120	NO
153	1	1	95	YES
154	3	1	99	NO
154	5	1	96	NO
154	9	1	97	NO
154	10	1	98	YES
157	17	1	106	YES
157	19	2	104	YES
			105	NO
159	22	4	107	YES
			108	YES
			109	YES
			110	NO
160	23	1	112	YES
160	24	1
263	185	1	123	NO
263	186	1	122	YES
263	187	1	121	YES
284	257	1	124	NO
11	19		25
		TOTAL	Luminal filaments with their barbed (plus) ends pointing towards the microtubule plus end	11
			Luminal filaments with their barbed (plus) ends pointing towards the microtubule minus end	14
		CytD & DMSO	Luminal filaments with their barbed (plus) ends pointing towards the microtubule plus end	2
			Luminal filaments with their barbed (plus) ends pointing towards the microtubule minus end	2
		CytD & TG	Luminal filaments with their barbed (plus) ends pointing towards the microtubule plus end	9
			Luminal filaments with their barbed (plus) ends pointing towards the microtubule minus end	12

## Sheet: Dataset7_220721
Dataset 5 (220617)
coloring per row is per microtubule filament.
red rows indicate microtubules with luminal filaments whose particles were removed during classification
Tomogram number	Microtubule number	Number of luminal filaments in this microtubule	Luminal filament number	Does the luminal filament barbed (plus) end (arrow) point towards the microtubule plus end (arrow)
285	7	1	132	NO
286	10	2	133	YES
			134	NO
287	12	1	135	YES
289	14	1	136	YES
289	15	2	138	NO
			139	YES
289	16	3	140	NO
			141	NO
			142	YES
289	18	1	143	NO
289	20	1	144	YES
289	22	1
289	23	1	146	NO
289	24	1	145	NO
291	26	1	157	YES
293	27	2	158	NO
			159	NO
297	43	2	160	YES
			161	YES
297	48	2	162	NO
			163	NO
298	51	4	164	NO
			165	NO
			166	YES
			167	NO
303	75	1	173	YES
303	76	1	172	NO
303	77	3	168	NO
			170	YES
			171	YES
303	81	1	169	NO
308	106	1	174	YES
313	167	1	175	NO
328	200	1	176	NO
328	201	1	179	NO
328	205	2	177	YES
			178	YES
12	24		37
		TOTAL	Luminal filaments with their barbed (plus) ends pointing towards the microtubule plus end	16
			Luminal filaments with their barbed (plus) ends pointing towards the microtubule minus end	21
		CytD & DMSO	Luminal filaments with their barbed (plus) ends pointing towards the microtubule plus end	3
			Luminal filaments with their barbed (plus) ends pointing towards the microtubule minus end	3
		CytD & TG	Luminal filaments with their barbed (plus) ends pointing towards the microtubule plus end	13
			Luminal filaments with their barbed (plus) ends pointing towards the microtubule minus end	18
