# Supplementary material for: CryoET shows cofilactin filaments inside the microtubule lumen
Source: EMBO Rep. 2023 Sep 13;24(11):e57264. doi: 10.15252/embr.202357264 (PMC10626427; doi:10.15252/embr.202357264)
Supplement: Supplementary file 7 — Source Data for Expanded View and Appendix [file EMBR-24-e57264-s003.zip › EMBOR-2023-57264V1_SourceDataForExpandedViewAndAppendix/Figure_EV3/O/Dataset12_LumFils_CofilinKnock-Down.xlsx]

## Sheet: MicrotubulesWIthLumFils_FigEV3O
Dataset 12				Number of microtubules	Number of microtubules with luminal filaments	Number of microtubules without luminal filaments	[%] of microtubules with luminal filaments	Fig. EV3O
D1: 17.01.2023			cofilin knock-down	83	14	69	16.8675	cofilin knock-down
Acquisition date: 02.02.2023
			control knock-down	68	6	62	8.82353	control knock-down
yellow: cofilin knock-down
green: control knock-down
grey: protrusions without microtubules
Tomogram name	Grid ID	Number of microtubules per protrusion	Number of microtubules with luminal filaments	Number of luminal filaments inside the protrusion
TS_528	JP2	9	3	5
TS_529	JP2	3	1	1
TS_530	JP2	3	0	0
TS_531	JP2	3	2	3
TS_532	JP2	5	3	4
TS_533	JP2	10	0	0
TS_534	JQ3	1	1	1
TS_535	JQ3	22	0	0
TS_536	JQ4	6	0	0
TS_537	JQ4	2	0	0
TS_538	JQ2	0	0
TS_539	JQ2	10	1	1
TS_540	JQ2	9	3	5
TS_542	JN1	18	0	0
TS_543	JN1	5	0	0
TS_544	JN1	5	0	0
TS_545	JN1	6	1	1
TS_546	JN1	7	1	1
TS_547	JN1	3	0	0
TS_548	JN1	3	1	1
TS_550	JN2	0	0
TS_551	JN2	3	1	1
TS_552	JN2	0	0
TS_553	JN2	9	2	2
TS_554	JN2	1	0	0
TS_555	JN2	6	0	0
TS_556	JN2	2	0	0

## Sheet: LuminalFilMorphology_FigEV3M
Dataset 12			Total luminal filament length	Length cofilactin morphology	Length non-cofilactin morphology		[%] length cofilactin morphology	[%] length non-cofilactin morphology	Fig. EV3M
D1: 17.01.2023		cofilin knock-down	4480.96	1750.99	2729.98		39.0762	60.9239	cofilin knock-down
Acquisition date: 02.02.2023
		control knock-down	1818.36	1818.36	0		100	0	control knock-down
yellow: cofilin knock-down
green: control knock-down
grey: protrusions without microtubules
Tomogram name	Grid ID	1	2	3	4	5	6	7	Total luminal filament length per protrusion	Number of luminal filaments per protrusion	Length cofilactin morphology per protrusion	Length non-cofilactin morphology per protrusion
TS_528	JP2	383.589	135.497	197.731	443.764	211.842			1372.42	5		1372.42
TS_529	JP2	125.868							125.868	1		125.868
TS_530	JP2								0	0
TS_531	JP2	122.24	499.494	123.396					745.13	3	147.6	597.536
TS_532	JP2	129.149	80.7494	170.374	253.876				634.148	4		634.148
TS_533	JP2								0	0
TS_534	JQ3	265.294							265.294	1	265.294
TS_535	JQ3								0	0
TS_536	JQ4								0	0
TS_537	JQ4								0	0
TS_538	JQ2								0	0
TS_539	JQ2	81.0042							81.0042	1	81.0042
TS_540	JQ2	151.253	179.341	412.613	154.705	359.178			1257.09	5	1257.09
TS_542	JN1								0	0
TS_543	JN1								0	0
TS_544	JN1								0	0
TS_545	JN1	207.448							207.448	1	207.448
TS_546	JN1	68.611							68.611	1	68.611
TS_547	JN1								0	0
TS_548	JN1	64.1677							64.1677	1	64.1677
TS_550	JN2								0	0
TS_551	JN2	251.371							251.371	1	251.371
TS_552	JN2								0	0
TS_553	JN2	1071.03	155.729						1226.76	2	1226.76
TS_554	JN2								0	0
TS_555	JN2								0	0
TS_556	JN2								0	0
