# Supplementary material for: CryoET shows cofilactin filaments inside the microtubule lumen
Source: EMBO Rep. 2023 Sep 13;24(11):e57264. doi: 10.15252/embr.202357264 (PMC10626427; doi:10.15252/embr.202357264)
Supplement: Supplementary file 7 — Source Data for Expanded View and Appendix [file EMBR-24-e57264-s003.zip › EMBOR-2023-57264V1_SourceDataForExpandedViewAndAppendix/Figure_EV3/O/Dataset9_LumFils_CofilinKnock-Down.xlsx]

## Sheet: MicrotubulesWIthLumFils_FigEV3O
Dataset 9				Number of microtubules	Number of microtubules with luminal filaments	Number of microtubules without luminal filaments	[%] of microtubules with luminal filaments	Fig. EV3O
D1: 01.12.2022			cofilin knock-down	183	18	165	9.83607	cofilin knock-down
Acquisition date: 08.12.2022 and 01.02.2023
			control knock-down	153	39	114	25.4902	control knock-down
yellow: cofilin knock-down
green: control knock-down
Tomogram name	Grid ID	Number of microtubules per protrusion	Number of microtubules with luminal filaments	Number of luminal filaments inside the protrusion
TS_330	IZ2	14	0	0
TS_332	IZ2	11	0	0
TS_335	IZ2	10	0	0
TS_336	IZ2	8	3	3
TS_337	IZ2	8	0	0
TS_338	IZ1	10	0	0
TS_339	IZ1	7	0	0
TS_340	IZ1	9	0	0
TS_341	IZ1	5	1	1
TS_343	IZ1	2	0	0
TS_344	IZ3	16	2	2
TS_345	IZ3	15	0	0
TS_346	IZ3	27	7	9
TS_348	IZ3	6	1	1
TS_349	IZ3	14	1	1
TS_350	IZ3	11	1	1
TS_351	IZ3	10	2	2
TS_352	IX4	7	1	1
TS_353	IX4	3	0	0
TS_354	IX4	4	0	0
TS_355	IX4	23	19	22
TS_355 2nd protrusion	IX4	2	2	3
TS_360	IX3	3	1	2
TS_361	IX3	3	1	1
TS_362	IX3	3	1	1
TS_363	IX3	10	2	2
TS_364	IX3	5	0	0
TS_365	IX3	6	0	0
TS_366	IX3	17	5	5
TS_462	IX2	12	1	1
TS_463	IX2	10	1	1
TS_464	IX2	7	4	4
TS_465	IX2	6	1	1
TS_466	IX2	1	0	0
TS_467	IX2	2	0	0
TS_469	IX2	10	0	0
TS_470	IX2	19	0	0

## Sheet: LuminalFilMorphology_FigEV3M
Dataset 9			Total luminal filament length	Length cofilactin morphology	Length non-cofilactin morphology		[%] length cofilactin morphology	[%] length non-cofilactin morphology	Fig. EV3M
D1: 01.12.2022		cofilin knock-down	6385.07	924.454	5460.62		14.4784	85.5216	cofilin knock-down
Acquisition date: 08.12.2022 and 01.02.2023
		control knock-down	21788.5	19547.6	2240.89		89.7153	10.2847	control knock-down
yellow: cofilin knock-down
green: control knock-down
Tomogram name	Grid ID	1	2	3	4	5	6	7	8	9	10	11	12	13	14	15	16	17	18	19	20	21	22	Total luminal filament length per protrusion	Number of luminal filaments per protrusion	Length cofilactin morphology per protrusion	Length non-cofilactin morphology per protrusion
TS_330	IZ2																							0	0	0	0
TS_332	IZ2																							0	0	0	0
TS_335	IZ2																							0	0	0	0
TS_336	IZ2	98.2085	104.494	149.372																				352.075	3	0	352.075
TS_337	IZ2																							0	0	0	0
TS_338	IZ1																							0	0	0	0
TS_339	IZ1																							0	0	0	0
TS_340	IZ1																							0	0	0	0
TS_341	IZ1	116.23																						116.23	1	0	116.23
TS_343	IZ1																							0	0	0	0
TS_344	IZ3	318.515	94.9393																					413.454	2	413.454	0
TS_345	IZ3																							0	0	0	0
TS_346	IZ3	785.392	1414.99	535.304	365.392	140.794	726.493	153.106	199.052	65.8489														4386.37	9	511	3875.37
TS_348	IZ3	256.071																						256.071	1	0	256.071
TS_349	IZ3	421.635																						421.635	1	0	421.635
TS_350	IZ3	200.851																						200.851	1	0	200.851
TS_351	IZ3	110.416	127.971																					238.387	2	0	238.387
TS_352	IX4	79.1136																						79.1136	1	0	79.1136
TS_353	IX4																							0	0	0	0
TS_354	IX4																							0	0	0	0
TS_355	IX4	722.135	265.41	253.989	826.417	375.573	987.495	1273.89	182.704	185.43	270.851	347.963	1251.18	455.904	404.27	376.12	896.119	109.979	1206.71	791.121	627.542	104.745	415.712	12331.3	22	11622.9	708.395
TS_355 2nd protrusion	IX4	281.959	270.486	341.68																				894.125	3	894.125	0
TS_360	IX3	267.532	863.29																					1130.82	2	1130.82	0
TS_361	IX3	1236.66																						1236.66	1	1236.66	0
TS_362	IX3	223.621																						223.621	1	0	223.621
TS_363	IX3	139.763	89.1743																					228.937	2	139.763	89.1743
TS_364	IX3																							0	0	0	0
TS_365	IX3																							0	0	0	0
TS_366	IX3	405.173	95.2585	285.817	617.947	241.713																		1645.91	5	1645.91	0
TS_462	IX2	49.5998																						49.5998	1	49.5998	0
TS_463	IX2	45.0031																						45.0031	1	0	45.0031
TS_464	IX2	1201	884.863	634.599	460.987																			3181.45	4	2085.86	1095.59
TS_465	IX2	742.008																						742.008	1	742.008	0
TS_466	IX2																							0	0	0	0
TS_467	IX2																							0	0	0	0
TS_469	IX2																							0	0	0	0
TS_470	IX2																							0	0	0	0
															#REF!
