# Supplementary material for: CryoET shows cofilactin filaments inside the microtubule lumen
Source: EMBO Rep. 2023 Sep 13;24(11):e57264. doi: 10.15252/embr.202357264 (PMC10626427; doi:10.15252/embr.202357264)
Supplement: Supplementary file 7 — Source Data for Expanded View and Appendix [file EMBR-24-e57264-s003.zip › EMBOR-2023-57264V1_SourceDataForExpandedViewAndAppendix/Figure_EV3/O/Dataset10_LumFils_CofilinKnock-Down.xlsx]

## Sheet: MicrotubulesWIthLumFils_FigEV3O
Dataset 10				Number of microtubules	Number of microtubules with luminal filaments	Number of microtubules without luminal filaments	[%] of microtubules with luminal filaments	Fig. EV3O
D1: 09.12.2022			cofilin knock-down	114	11	103	9.64912	cofilin knock-down
Acquisition date: 01.02.2023
			control knock-down	106	15	91	14.1509	control knock-down
yellow: cofilin knock-down
green: control knock-down
grey: protrusions without microtubules
Tomogram name	Grid ID	Number of microtubules per protrusion	Number of microtubules with luminal filaments	Number of luminal filaments inside the protrusion
TS_424	JM4	2	0	0
TS_425	JM4	7	3	3
TS_426	JM4	4	0	0
TS_427	JM4	16	1	1
TS_428	JM4	24	2	2
TS_429	JL4	5	0	0
TS_431	JL4	7	2	2
TS_432	JL4	10	0	0
TS_433	JL4	4	0	0
TS_434	JM1	1	0	0
TS_435	JM1	13	0	0
TS_436	JM1	0	0	0
TS_437	JM1	0	0	0
TS_438	JM1	0	0	0
TS_439	JM1	3	0	0
TS_440	JM1	4	0	0
TS_441	JM1	6	0	0
TS_442	JM1	8	3	5
TS_443	JL1	6	3	4
TS_445	JL1	13	0	1
TS_446	JL1	10	3	3
TS_447	JL1	8	0	0
TS_448	JL1	15	5	7
TS_449	JL1	6	0	0
TS_450	JL1	8	1	2
TS_451	JL1	10	2	2
TS_452	JL1	1	0	0
TS_453	JL1	4	0	0
TS_454	JL1	4	0	0
TS_455	JL1	1	1	4
TS_456 protrusion 1	JL1	4	0	0
TS_456 protrusion 2	JL1	1	0	0
TS_457 protrusion 1	JK2	4	0	0
TS_457 protrusion 2	JK2	7	0	0
TS_460	JK2	4	0	0
TS_461	JK2	0	0	0

## Sheet: LuminalFilMorphology_FigEV3M
Dataset 10			Total luminal filament length	Length cofilactin morphology	Length non-cofilactin morphology		[%] length cofilactin morphology	[%] length non-cofilactin morphology	Fig. EV3M
D1: 09.12.2022		cofilin knock-down	5596.82	0	5596.82		0	100	cofilin knock-down
Acquisition date: 01.02.2023
		control knock-down	5610.17	4781.58	828.588		85.2306	14.7694	control knock-down
yellow: cofilin knock-down
green: control knock-down
grey: protrusions without microtubules
Tomogram name	Grid ID	1	2	3	4	5	6	7	Total luminal filament length per protrusion	Number of luminal filaments per protrusion	Length cofilactin morphology per protrusion	Length non-cofilactin morphology per protrusion
TS_424	JM4								0	0	0	0
TS_425	JM4	160.589	932.997	472.2					1565.79	3	0	1565.79
TS_426	JM4								0	0	0	0
TS_427	JM4	736.294							736.294	1	0	736.294
TS_428	JM4	1092.81	289.725						1382.53	2	0	1382.53
TS_429	JL4								0	0	0	0
TS_431	JL4	324.492	213.472						537.964	2	0	537.964
TS_432	JL4								0	0	0	0
TS_433	JL4								0	0	0	0
TS_434	JM1								0	0	0	0
TS_435	JM1								0	0	0	0
TS_436	JM1								0	0	0	0
TS_437	JM1								0	0	0	0
TS_438	JM1								0	0	0	0
TS_439	JM1								0	0	0	0
TS_440	JM1								0	0	0	0
TS_441	JM1								0	0	0	0
TS_442	JM1	609.991	106.009	111.4	113.751	433.087			1374.24	5	0	1374.24
TS_443	JL1	426.17	149.34	147.338	668.711				1391.56	4	1242.22	149.34
TS_445	JL1	153.257							153.257	1	0	153.257
TS_446	JL1	290.594	96.8768	263.344					650.815	3	360.221	290.594
TS_447	JL1								0	0	0	0
TS_448	JL1	46.4465	299.35	450.084	62.19	666.056	131.722	750.833	2406.68	7	2298.05	108.636
TS_449	JL1								0	0	0	0
TS_450	JL1	67.7278	84.3049						152.033	2	152.033	0
TS_451	JL1	49.5999	301.705						351.305	2	351.305	0
TS_452	JL1								0	0	0	0
TS_453	JL1								0	0	0	0
TS_454	JL1								0	0	0	0
TS_455	JL1	126.761	83.9116	120.65	173.196				504.519	4	377.758	126.761
TS_456 protrusion 1	JL1								0	0	0	0
TS_456 protrusion 2	JL1								0	0	0	0
TS_457 protrusion 1	JK2								0	0	0	0
TS_457 protrusion 2	JK2								0	0	0	0
TS_460	JK2								0	0	0	0
TS_461	JK2								0	0	0	0
