# Supplementary material for: CryoET shows cofilactin filaments inside the microtubule lumen
Source: EMBO Rep. 2023 Sep 13;24(11):e57264. doi: 10.15252/embr.202357264 (PMC10626427; doi:10.15252/embr.202357264)
Supplement: Supplementary file 7 — Source Data for Expanded View and Appendix [file EMBR-24-e57264-s003.zip › EMBOR-2023-57264V1_SourceDataForExpandedViewAndAppendix/Figure_EV3/O/Dataset11_LumFils_CofilinKnock-Down.xlsx]

## Sheet: MicrotubulesWIthLumFils_FigEV3O
Dataset 11				Number of microtubules	Number of microtubules with luminal filaments	Number of microtubules without luminal filaments	[%] of microtubules with luminal filaments	Fig. EV3O
D1: 24.11.2022			cofilin knock-down	85	9	76	10.5882	cofilin knock-down
Acquisition date: 02.02.2023 and 12.12.2022
			control knock-down	137	31	106	22.6277	control knock-down
yellow: cofilin knock-down
green: control knock-down
grey: protrusions without microtubules
Tomogram name	Grid ID	Number of microtubules per protrusion	Number of microtubules with luminal filaments	Number of luminal filaments inside the protrusion
TS_495	IV3	7	0	0
TS_496	IV3	3	0	0
TS_498 protrusion 1	IV3	10	2	3
TS_498 protrusion 2	IV3	2	0	0
TS_499	IV3	7	0	0
TS_500	IV3	2	0	0
TS_501	IV3	3	0	0
TS_502	IW1	5	4	9
TS_503	IW1	11	0	0
TS_504	IW1	29	2	2
TS_505	IW1	0
TS_367	IV4	4	0	0
TS_380	IV4	1	1	1
TS_371	IV4	1	0	0
TS_506	IU3	11	0	0
TS_507	IU3	15	14	20
TS_508	IU3	3	1	1
TS_509	IU3	10	2	2
TS_510	IU3	3	1	2
TS_511	IU3	7	2	7
TS_512	IU3	18	0	0
TS_513	IU3	1	0	0
TS_514	IU3	19	0	0
TS_515	IU3	1	1	1
TS_516	IU3	10	8	13
TS_517	IU3	4	0	0
TS_518	IU3	2	0	0
TS_519	IU3	2	1	1
TS_520	IU2	0
TS_521	IU2	0
TS_522	IU2	5	0	0
TS_523	IU2	5	0	0
TS_524	IU2	3	0	0
TS_525	IU1	8	0	0
TS_526	IU1	8	0	0
TS_527	IU1	2	1	1

## Sheet: LuminalFilMorphology_FigEV3M
Dataset 11			Total luminal filament length	Length cofilactin morphology	Length non-cofilactin morphology		[%] length cofilactin morphology	[%] length non-cofilactin morphology	Fig. EV3M
D1: 24.11.2022		cofilin knock-down	5650.91	2668.25	2982.65		47.2182	52.7818	cofilin knock-down
Acquisition date: 02.02.2023 and 12.12.2022
		control knock-down	11908.8	10043.2	1865.63		84.3341	15.6659	control knock-down
yellow: cofilin knock-down
green: control knock-down
grey: protrusions without microtubules
Tomogram name	Grid ID	1	2	3	4	5	6	7	8	9	10	11	12	13	14	15	16	17	18	19	20	Total luminal filament length per protrusion	Number of luminal filaments per protrusion	Length cofilactin morphology per protrusion	Length non-cofilactin morphology per protrusion
TS_495	IV3																					0	0	0	0
TS_496	IV3																					0	0	0	0
TS_498 protrusion 1	IV3	68.898	153.135	435.946																		657.979	3	0	657.979
TS_498 protrusion 2	IV3																					0	0	0	0
TS_499	IV3																					0	0	0	0
TS_500	IV3																					0	0	0	0
TS_501	IV3																					0	0	0	0
TS_502	IW1	142.09	187.351	122.152	454.376	513.456	379.995	410.21	1172.91	111.332												3494.59	9	2668.25	826.332
TS_503	IW1																					0	0	0	0
TS_504	IW1	492.474	633.734																			1126.21	2	0	1126.21
TS_505	IW1																					0	0	0	0
TS_367	IV4																					0	0	0	0
TS_380	IV4	372.133																				372.133	1	0	372.133
TS_371	IV4																					0	0	0	0
TS_506	IU3																					0	0	0	0
TS_507	IU3	85.0322	88.9963	59.9473	103.295	245.356	139.343	93.3039	458.874	1082.97	109.819	117.719	180.425	1083.33	245.823	480.318	509.881	301.98	231.474	84.657	292.589	5995.13	20	5592.72	402.408
TS_508	IU3	639.688																				639.688	1	639.688	0
TS_509	IU3	723.098	127.536																			850.634	2	127.536	723.098
TS_510	IU3	89.7408	99.5816																			189.322	2	189.322	0
TS_511	IU3	138.552	244.473	239.859	245.368	250.805	63.8409	126.74														1309.64	7	736.032	573.606
TS_512	IU3																					0	0	0	0
TS_513	IU3																					0	0	0	0
TS_514	IU3																					0	0	0	0
TS_515	IU3	94.4755																				94.4755	1	0	94.4755
TS_516	IU3	176.742	344.699	77.093	72.0385	192.669	194.443	231.508	95.7377	174.812	243.253	113.376	322.823	253.228								2492.42	13	2420.38	72.0385
TS_517	IU3																					0	0	0	0
TS_518	IU3																					0	0	0	0
TS_519	IU3	60.2221																				60.2221	1	60.2221	0
TS_520	IU2																					0	0	0	0
TS_521	IU2																					0	0	0	0
TS_522	IU2																					0	0	0	0
TS_523	IU2																					0	0	0	0
TS_524	IU2																					0	0	0	0
TS_525	IU1																					0	0	0	0
TS_526	IU1																					0	0	0	0
TS_527	IU1	277.268																				277.268	1	277.268	0
															0
