# Supplementary material for: CryoET shows cofilactin filaments inside the microtubule lumen
Source: EMBO Rep. 2023 Sep 13;24(11):e57264. doi: 10.15252/embr.202357264 (PMC10626427; doi:10.15252/embr.202357264)
Supplement: Supplementary file 7 — Source Data for Expanded View and Appendix [file EMBR-24-e57264-s003.zip › EMBOR-2023-57264V1_SourceDataForExpandedViewAndAppendix/Figure_EV3/H/FigEV3H_FSC_LuminalFilament_PP092.star]

# RELION postprocess; version 3.1.3-commit-fb7b50
# --mask MaskCreate/job082/mask.mrc --i Refine3D/job038/run_half1_class001_unfil.mrc --o PostProcess/job092/postprocess --angpix 2.83 --adhoc_bfac -500 --pipeline_control PostProcess/job092/ 

# version 30001

data_general

_rlnFinalResolution                              16.465454
_rlnBfactorUsedForSharpening                    -500.00000
_rlnUnfilteredMapHalf1                        Refine3D/job038/run_half1_class001_unfil.mrc
_rlnUnfilteredMapHalf2                        Refine3D/job038/run_half2_class001_unfil.mrc
_rlnParticleBoxFractionSolventMask               25.422533
_rlnMaskName                                  MaskCreate/job082/mask.mrc
_rlnRandomiseFrom                                51.748570
 

# version 30001

data_fsc

loop_ 
_rlnSpectralIndex #1 
_rlnResolution #2 
_rlnAngstromResolution #3 
_rlnFourierShellCorrelationCorrected #4 
_rlnFourierShellCorrelationParticleMaskFraction #5 
_rlnFourierShellCorrelationUnmaskedMaps #6 
_rlnFourierShellCorrelationMaskedMaps #7 
_rlnCorrectedFourierShellCorrelationPhaseRandomizedMaskedMaps #8 
           0     0.001001   999.000000     1.000000     1.000000     1.000000     1.000000     1.000000 
           1     0.001380   724.479980     0.947156     0.999563     0.989017     0.947156     0.943304 
           2     0.002761   362.239990     0.981415     0.999693     0.992253     0.981415     0.981086 
           3     0.004141   241.493327     0.987747     0.997538     0.940967     0.987747     0.987653 
           4     0.005521   181.119995     0.987941     0.999762     0.993989     0.987941     0.987894 
           5     0.006902   144.895996     0.989626     0.999521     0.987971     0.989626     0.989733 
           6     0.008282   120.746663     0.997923     0.999405     0.985085     0.997923     0.997930 
           7     0.009662   103.497140     0.999018     0.999784     0.994535     0.999018     0.999012 
           8     0.011042    90.559998     0.999225     0.999702     0.992479     0.999225     0.999217 
           9     0.012423    80.497776     0.998689     0.998048     0.952626     0.998689     0.998674 
          10     0.013803    72.447998     0.996259     0.997534     0.940877     0.996259     0.996227 
          11     0.015183    65.861816     0.995023     0.997828     0.947559     0.995023     0.994626 
          12     0.016564    60.373332     0.996911     0.996055     0.908524     0.996911     0.996041 
          13     0.017944    55.729229     0.996455     0.991741     0.825282     0.996455     0.994120 
          14     0.019324    51.748570     0.992835     0.989480     0.787230     0.992835     0.982104 
          15     0.020705    48.298665     0.984704     0.991829     0.826821     0.984704     0.903433 
          16     0.022085    45.279999     0.943363     0.990350     0.801459     0.983362     0.706239 
          17     0.023465    42.616469     0.939773     0.985572     0.728769     0.986793     0.780709 
          18     0.024845    40.248888     0.957412     0.983453     0.700410     0.985564     0.661031 
          19     0.026226    38.130525     0.970316     0.981199     0.672435     0.980821     0.353917 
          20     0.027606    36.223999     0.966946     0.975762     0.612932     0.974630     0.232478 
          21     0.028986    34.499047     0.954260     0.966321     0.530213     0.962110     0.171622 
          22     0.030367    32.930908     0.918062     0.948502     0.420118     0.931937     0.169335 
          23     0.031747    31.499130     0.841292     0.902142     0.266123     0.873735     0.204420 
          24     0.033127    30.186666     0.750218     0.841859     0.173143     0.798485     0.193239 
          25     0.034508    28.979199     0.703702     0.793024     0.130973     0.745356     0.140582 
          26     0.035888    27.864615     0.698388     0.793235     0.131119     0.719019     0.068402 
          27     0.037268    26.832592     0.698986     0.794888     0.132275     0.710746     0.039067 
          28     0.038648    25.874285     0.701567     0.797870     0.134400     0.714873     0.044586 
          29     0.040029    24.982068     0.684775     0.787909     0.127497     0.705966     0.067227 
          30     0.041409    24.149333     0.642481     0.747976     0.104538     0.669428     0.075371 
          31     0.042789    23.370322     0.607646     0.723884     0.093483     0.622281     0.037299 
          32     0.044170    22.639999     0.536847     0.727805     0.095167     0.551003     0.030566 
          33     0.045550    21.953939     0.451203     0.647053     0.067262     0.471007     0.036086 
          34     0.046930    21.308235     0.368253     0.634192     0.063841     0.389120     0.033030 
          35     0.048311    20.699428     0.291519     0.543963     0.044816     0.318633     0.038270 
          36     0.049691    20.124444     0.256277     0.430607     0.028888     0.277059     0.027944 
          37     0.051071    19.580540     0.245070     0.284286     0.015384     0.250906     0.007731 
          38     0.052451    19.065263     0.222808     0.416409     0.027301     0.237006     0.018268 
          39     0.053832    18.576410     0.180162     0.483379     0.035498     0.206120     0.031662 
          40     0.055212    18.112000     0.181373     0.385561     0.024088     0.202917     0.026317 
          41     0.056592    17.670243     0.192213     0.431239     0.028961     0.202448     0.012670 
          42     0.057973    17.249523     0.188460     0.381315     0.023670     0.182452     -0.00740 
          43     0.059353    16.848372     0.178287     0.285283     0.015458     0.157589     -0.02519 
          44     0.060733    16.465454     0.160678     0.236173     0.012016     0.139755     -0.02493 
          45     0.062114    16.099555     0.134441     -0.18161     -0.00608     0.122006     -0.01437 
          46     0.063494    15.749565     0.112681     -0.15135     -0.00520     0.103264     -0.01061 
          47     0.064874    15.414468     0.094816     0.087096     0.003739     0.092331     -0.00274 
          48     0.066254    15.093333     0.093221     0.064204     0.002691     0.088767     -0.00491 
          49     0.067635    14.785306     0.102950     0.197705     0.009600     0.095945     -0.00781 
          50     0.069015    14.489600     0.109259     0.215446     0.010686     0.101743     -0.00844 
          51     0.070395    14.205490     0.097221     0.263829     0.013901     0.097632 4.552239e-04 
          52     0.071776    13.932307     0.062001     0.030606     0.001240     0.075870     0.014785 
          53     0.073156    13.669434     0.035329     -0.51061     -0.01348     0.058409     0.023924 
          54     0.074536    13.416296     0.030011     -0.20231     -0.00666     0.046105     0.016592 
          55     0.075917    13.172363     0.033033     0.086061     0.003690     0.034752     0.001778 
          56     0.077297    12.937143     0.037504     -0.25242     -0.00799     0.032419     -0.00528 
          57     0.078677    12.710175     0.033172     -0.27780     -0.00863     0.029246     -0.00406 
          58     0.080057    12.491034     0.040309     -0.03184     -0.00122     0.030377     -0.01035 
          59     0.081438    12.279322     0.056643     0.189444     0.009110     0.035499     -0.02241 
          60     0.082818    12.074666     0.054395     -0.11968     -0.00422     0.027470     -0.02847 
          61     0.084198    11.876721     0.042397     -0.03345     -0.00127     0.028516     -0.01450 
          62     0.085579    11.685161     0.029019     -0.00111 -4.34903e-05     0.029508 5.031817e-04 
          63     0.086959    11.499682     0.013936     0.149054     0.006843     0.035058     0.021421 
          64     0.088339    11.320000     0.004152     0.100650     0.004383     0.032759     0.028726 
          65     0.089720    11.145846     -0.00521     0.022238 8.938204e-04     0.014585     0.019687 
          66     0.091100    10.976969     -0.01430     0.060252     0.002516     -0.00326     0.010881 
          67     0.092480    10.813134     -0.02416     0.057962     0.002414     -0.02070     0.003381 
          68     0.093860    10.654117     -0.03037     -0.43358     -0.01204     -0.03550     -0.00498 
          69     0.095241    10.499710     -0.02692     -0.25187     -0.00798     -0.03254     -0.00547 
          70     0.096621    10.349714     -0.02100     0.057941     0.002413     -0.02088 1.245318e-04 
          71     0.098001    10.203943     -0.00414     0.058197     0.002425     -0.00221     0.001917 
          72     0.099382    10.062222     -0.00303     0.170728     0.008033     0.004821     0.007830 
          73     0.100762     9.924383     0.005931     -0.22218     -0.00720     0.013125     0.007237 
          74     0.102142     9.790270     0.019002     -0.26901     -0.00841     0.017862     -0.00116 
          75     0.103523     9.659733     0.005447     -0.16054     -0.00547     0.012054     0.006643 
          76     0.104903     9.532631     -0.01027     -0.12158     -0.00428 6.404301e-04     0.010803 
          77     0.106283     9.408831     -0.00886     -0.17035     -0.00576     0.005253     0.013986 
          78     0.107663     9.288205     0.001128     0.098483     0.004279     0.016734     0.015624 
          79     0.109044     9.170633     0.003947     0.100386     0.004370     0.016454     0.012557 
          80     0.110424     9.056000     0.013927     0.016681 6.668335e-04     0.018321     0.004456 
          81     0.111804     8.944197     0.013828     -0.04123     -0.00156     0.013592 -2.39291e-04 
          82     0.113185     8.835122     -0.00846     0.047085     0.001940 -8.18698e-04     0.007576 
          83     0.114565     8.728674     -0.02111     0.118385     0.005254     -0.01075     0.010142 
          84     0.115945     8.624762     -0.03731     -0.13571     -0.00472     -0.02187     0.014881 
          85     0.117326     8.523294     -0.04238     0.088266     0.003794     -0.02503     0.016637 
          86     0.118706     8.424186     -0.03738     -0.07239     -0.00266     -0.01954     0.017191 
          87     0.120086     8.327356     -0.02179     0.110184     0.004847     -0.00846     0.013044 
          88     0.121466     8.232727     -0.01209     0.095168     0.004120     -0.00229     0.009674 
          89     0.122847     8.140224     -0.00991     -0.06510     -0.00241     -0.00324     0.006603 
          90     0.124227     8.049778     -0.01805     -0.03881     -0.00147     -0.00759     0.010276 
          91     0.125607     7.961318     -0.02746     0.038534     0.001574     -0.00910     0.017872 
          92     0.126988     7.874782     -0.02948     -0.10581     -0.00378     -0.01212     0.016860 
          93     0.128368     7.790107     -0.02909     -0.08700     -0.00316     -0.01636     0.012375 
          94     0.129748     7.707234     -0.02294     -0.13327     -0.00465     -0.01747     0.005340 
          95     0.131129     7.626105     -0.02413 4.018197e-04 1.581175e-05     -0.01541     0.008513 
          96     0.132509     7.546666     -0.01530     -0.10652     -0.00380     -0.00564     0.009516 
          97     0.133889     7.468866     -0.01219     0.019522 7.825799e-04 1.208564e-04     0.012159 
          98     0.135269     7.392653     -0.01031     0.131807     0.005936     0.007406     0.017538 
          99     0.136650     7.317980     -0.01652     -0.02612     -0.00100     0.004926     0.021097 
         100     0.138030     7.244800     -0.02276     0.007065 2.798202e-04     -0.00313     0.019196 
         101     0.139410     7.173069     -0.01446     0.048281     0.001992     -0.00724     0.007109 
         102     0.140791     7.102745     -0.00616     -0.12709     -0.00446     -0.00438     0.001778 
         103     0.142171     7.033786     0.012618     -0.05651     -0.00211     0.004986     -0.00773 
         104     0.143551     6.966154     0.017535     0.047112     0.001941     0.009480     -0.00820 
         105     0.144932     6.899809     0.013278     0.103986     0.004544     0.006831     -0.00653 
         106     0.146312     6.834717     -0.00176     -0.09523     -0.00343 -4.96954e-04     0.001256 
         107     0.147692     6.770841     -0.01377     -0.07009     -0.00258     -0.01031     0.003420 
         108     0.149072     6.708148     -0.00897     -0.04194     -0.00159     -0.00792     0.001038 
         109     0.150453     6.646605     -0.01169     -0.10755     -0.00383     -0.00228     0.009307 
         110     0.151833     6.586182     -0.02192     -0.14145     -0.00490     -0.00288     0.018630 
         111     0.153213     6.526847     -0.02902     -0.12595     -0.00442     -0.00688     0.021523 
         112     0.154594     6.468571     -0.02790     0.008700 3.451099e-04     -0.00732     0.020024 
         113     0.155974     6.411327     -0.01476     0.076803     0.003262     0.001748     0.016263 
         114     0.157354     6.355088     -0.00200     0.124429     0.005559     0.003726     0.005719 
         115     0.158735     6.299826     0.003413     -0.00800 -3.12217e-04     0.003765 3.538963e-04 
         116     0.160115     6.245517     0.006109     0.016681 6.668218e-04     0.005937 -1.73130e-04 
         117     0.161495     6.192137     0.003609     0.011795 4.692706e-04     0.005617     0.002015 
         118     0.162875     6.139661     -0.00149     0.005042 1.992774e-04     0.003642     0.005127 
         119     0.164256     6.088067 -2.01887e-04 3.022529e-04 1.189263e-05     0.007212     0.007413 
         120     0.165636     6.037333     0.008016     -0.12222     -0.00430     0.013936     0.005968 
         121     0.167016     5.987438     0.015332     0.116243     0.005147     0.018335     0.003050 
         122     0.168397     5.938360     0.014758     -0.05244     -0.00196     0.014599 -1.61225e-04 
         123     0.169777     5.890081     0.016154     -0.03440     -0.00131     0.011273     -0.00496 
         124     0.171157     5.842580     0.015356     0.059415     0.002479     0.010115     -0.00532 
         125     0.172538     5.795840     0.009640     -0.00977 -3.80719e-04     0.009626 -1.47153e-05 
         126     0.173918     5.749841     -0.00300     0.077297     0.003284     0.006918     0.009890 
         127     0.175298     5.704567     -0.01433     0.063425     0.002657 -1.75711e-04     0.013952 
         128     0.176678     5.660000     -0.01279     -0.05529     -0.00207     -0.00340     0.009271 
 

# version 30001

data_guinier

loop_ 
_rlnResolutionSquared #1 
_rlnLogAmplitudesOriginal #2 
_rlnLogAmplitudesWeighted #3 
_rlnLogAmplitudesSharpened #4 
    0.000000     -9.64981     -9.64981     -9.64981 
1.905229e-06    -10.31773    -10.33149    -10.33114 
7.620917e-06    -10.85404    -10.85875    -10.85766 
1.714706e-05    -11.82800    -11.83109    -11.82881 
3.048367e-05    -11.13110    -11.13414    -11.13012 
4.763073e-05    -11.62341    -11.62602    -11.61987 
6.858825e-05    -11.68959    -11.69011    -11.68099 
9.335623e-05    -11.36919    -11.36944    -11.35752 
1.219347e-04    -11.67460    -11.67479    -11.65959 
1.543236e-04    -12.51345    -12.51377    -12.49465 
1.905229e-04    -12.69319    -12.69413    -12.66987 
2.305327e-04    -12.83008    -12.83132    -12.80221 
2.743530e-04    -13.15135    -13.15212    -13.11771 
3.219837e-04    -13.40754    -13.40843    -13.36797 
3.734249e-04    -13.58474    -13.58654    -13.53950 
4.286766e-04    -13.62928    -13.63315    -13.57950 
4.877387e-04    -13.80699    -13.82177    -13.76093 
5.506112e-04    -13.97428    -13.99005    -13.92101 
6.172943e-04    -14.06140    -14.07240    -13.99482 
6.877877e-04    -14.10504    -14.11263    -14.02629 
7.620917e-04    -14.20277    -14.21124    -14.11576 
8.402061e-04    -14.28787    -14.29972    -14.19433 
9.221309e-04    -14.37643    -14.39826    -14.28265 
    0.001008    -14.43669    -14.48176    -14.35561 
    0.001097    -14.45433    -14.53132    -14.39402 
    0.001191    -14.42884    -14.52437    -14.37529 
    0.001288    -14.40075    -14.49851    -14.33710 
    0.001389    -14.45052    -14.54802    -14.37408 
    0.001494    -14.52787    -14.62429    -14.43724 
    0.001602    -14.61775    -14.72133    -14.52070 
    0.001715    -14.70696    -14.82970    -14.61510 
    0.001831    -14.76877    -14.90866    -14.67956 
    0.001951    -14.80347    -14.98279    -14.73874 
    0.002075    -14.81075    -15.04829    -14.78882 
    0.002202    -14.79193    -15.10162    -14.82593 
    0.002334    -14.73448    -15.13214    -14.83995 
    0.002469    -14.67838    -15.12663    -14.81758 
    0.002608    -14.64307    -15.10920    -14.78274 
    0.002751    -14.62568    -15.13040    -14.78611 
    0.002898    -14.64359    -15.23679    -14.87434 
    0.003048    -14.68884    -15.27921    -14.89803 
    0.003203    -14.72717    -15.29307    -14.89243 
    0.003361    -14.76765    -15.34184    -14.92139 
    0.003523    -14.79567    -15.39331    -14.95255 
    0.003689    -14.78348    -15.42558    -14.96404 
    0.003858    -14.72120    -15.44101    -14.95813 
    0.004031    -14.61459    -15.41300    -14.90847 
    0.004209    -14.57083    -15.44745    -14.92116 
    0.004390    -14.61798    -15.50236    -14.95373 
    0.004574    -14.69541    -15.53459    -14.96261 
    0.004763    -14.72275    -15.53504    -14.93915 
    0.004956    -14.69363    -15.55883    -14.93884 
    0.005152    -14.64079    -15.71459    -15.07011 
    0.005352    -14.58287    -15.92517    -15.25560 
    0.005556    -14.56240    -15.98370    -15.28877 
    0.005763    -14.58484    -15.95965    -15.23899 
    0.005975    -14.64134    -15.95483    -15.20798 
    0.006190    -14.66670    -16.03947    -15.26541 
    0.006409    -14.62517    -15.90394    -15.10223 
    0.006632    -14.53999    -15.65646    -14.82695 
    0.006859    -14.49962    -15.63527    -14.77756 
    0.007089    -14.51460    -15.76912    -14.88257 
    0.007324    -14.56590    -16.00353    -15.08769 
    0.007562    -14.58992    -16.38692    -15.44145 
    0.007804    -14.57130    -16.96884    -15.99326 
    0.008050    -14.53608    -99.00000    -99.00000 
    0.008299    -14.51473    -99.00000    -99.00000 
    0.008553    -14.53047    -99.00000    -99.00000 
    0.008810    -14.54792    -99.00000    -99.00000 
    0.009071    -14.51915    -99.00000    -99.00000 
    0.009336    -14.49309    -99.00000    -99.00000 
    0.009604    -14.49762    -99.00000    -99.00000 
    0.009877    -14.51362    -99.00000    -99.00000 
    0.010153    -14.50472    -99.00000    -99.00000 
    0.010433    -14.47988    -99.00000    -99.00000 
    0.010717    -14.46809    -99.00000    -99.00000 
    0.011005    -14.46050    -99.00000    -99.00000 
    0.011296    -14.46781    -99.00000    -99.00000 
    0.011591    -14.44569    -99.00000    -99.00000 
    0.011891    -14.42283    -99.00000    -99.00000 
    0.012193    -14.41348    -99.00000    -99.00000 
    0.012500    -14.44005    -99.00000    -99.00000 
    0.012811    -14.44825    -99.00000    -99.00000 
    0.013125    -14.41329    -99.00000    -99.00000 
    0.013443    -14.40674    -99.00000    -99.00000 
    0.013765    -14.41840    -99.00000    -99.00000 
    0.014091    -14.41536    -99.00000    -99.00000 
    0.014421    -14.39857    -99.00000    -99.00000 
    0.014754    -14.38881    -99.00000    -99.00000 
    0.015091    -14.37917    -99.00000    -99.00000 
    0.015432    -14.37962    -99.00000    -99.00000 
    0.015777    -14.38811    -99.00000    -99.00000 
    0.016126    -14.36361    -99.00000    -99.00000 
    0.016478    -14.34317    -99.00000    -99.00000 
    0.016835    -14.37143    -99.00000    -99.00000 
    0.017195    -14.36236    -99.00000    -99.00000 
    0.017559    -14.32588    -99.00000    -99.00000 
    0.017926    -14.33405    -99.00000    -99.00000 
    0.018298    -14.34441    -99.00000    -99.00000 
    0.018673    -14.32077    -99.00000    -99.00000 
    0.019052    -14.31752    -99.00000    -99.00000 
    0.019435    -14.32750    -99.00000    -99.00000 
    0.019822    -14.32034    -99.00000    -99.00000 
    0.020213    -14.30036    -99.00000    -99.00000 
    0.020607    -14.30240    -99.00000    -99.00000 
    0.021005    -14.30190    -99.00000    -99.00000 
    0.021407    -14.29617    -99.00000    -99.00000 
    0.021813    -14.28628    -99.00000    -99.00000 
    0.022223    -14.28687    -99.00000    -99.00000 
    0.022636    -14.29415    -99.00000    -99.00000 
    0.023053    -14.28020    -99.00000    -99.00000 
    0.023474    -14.27399    -99.00000    -99.00000 
    0.023899    -14.27648    -99.00000    -99.00000 
    0.024328    -14.26511    -99.00000    -99.00000 
    0.024760    -14.25802    -99.00000    -99.00000 
    0.025197    -14.27242    -99.00000    -99.00000 
    0.025637    -14.26443    -99.00000    -99.00000 
    0.026081    -14.25858    -99.00000    -99.00000 
    0.026528    -14.26476    -99.00000    -99.00000 
    0.026980    -14.25876    -99.00000    -99.00000 
    0.027435    -14.26420    -99.00000    -99.00000 
    0.027894    -14.26322    -99.00000    -99.00000 
    0.028357    -14.25803    -99.00000    -99.00000 
    0.028824    -14.26040    -99.00000    -99.00000 
    0.029295    -14.25859    -99.00000    -99.00000 
    0.029769    -14.25023    -99.00000    -99.00000 
    0.030247    -14.26077    -99.00000    -99.00000 
    0.030729    -14.25388    -99.00000    -99.00000 
    0.031215    -14.53571    -99.00000    -99.00000 
 
