# Supplementary material for: CryoET shows cofilactin filaments inside the microtubule lumen
Source: EMBO Rep. 2023 Sep 13;24(11):e57264. doi: 10.15252/embr.202357264 (PMC10626427; doi:10.15252/embr.202357264)
Supplement: Supplementary file 7 — Source Data for Expanded View and Appendix [file EMBR-24-e57264-s003.zip › EMBOR-2023-57264V1_SourceDataForExpandedViewAndAppendix/Figure_EV3/C/FigEV3C_FT_LumFils_cytoF-actin_LayerLines.xlsx]

## Sheet: luminal filaments
220721	bin4			FB3	bin4			FE2	bin4
TS_328	px size	1.064		TS_022	px size	1.1808		TS_005	px size	1.1808
	bx size	256	FT binned by 2		bx size	256			bx size	256	FT binned by 2
													AVERAGE
	px	frequency			px	frequency			px	frequency				px	frequency
measured in Fiji	66	4.12703		measured in Fiji	69	4.38094		measured in Fiji	69	4.38094			tubulin	68	4.2963
measured in Fiji	45	6.05298		measured in Fiji	47	6.43159		measured in Fiji	58	5.21181			actin?	50	5.89879
measured in Fiji	10	27.2384		measured in Fiji	11	27.4804		measured in Fiji	11	27.4804			cross-over	10.6667	27.3998

## Sheet: cytoplasmic f-actin
220617	bin4			FB3	bin4			DY2	bin4			DZ4	bin4
TS_215	px size	1.1808		TS_008, 02	px size	1.1808		TS_55	px size	1.1808		TS_08	px size	1.1808
	bx size	256	FT binned by 2		bx size	256	FT binned by 2		bx size	256	FT binned by 2		bx size	256	FT binned by 2
																AVERAGE
	px	frequency			px	frequency			px	frequency			px	frequency			px	frequency
measured in Fiji	47	6.43159		measured in Fiji	48	6.2976		measured in Fiji	47	6.43159		measured in Fiji	47	6.43159		actin	47.25	6.39809
measured in Fiji	8	37.7856		measured in Fiji	9	33.5872		measured in Fiji	8	37.7856		measured in Fiji	9	33.5872		cross-over	8.5	35.6864
