# Supplementary material for: CryoET shows cofilactin filaments inside the microtubule lumen
Source: EMBO Rep. 2023 Sep 13;24(11):e57264. doi: 10.15252/embr.202357264 (PMC10626427; doi:10.15252/embr.202357264)
Supplement: Supplementary file 7 — Source Data for Expanded View and Appendix [file EMBR-24-e57264-s003.zip › EMBOR-2023-57264V1_SourceDataForExpandedViewAndAppendix/Figure_EV3/K/FigEV3K_ParticlesPerClass_Quantification.xlsx]

## Sheet: Sheet1
			Dataset 9						Dataset 10						Dataset 11						Dataset 12
				cofilin dsRNA			control dsRNA			cofilin dsRNA			control dsRNA			cofilin dsRNA			control dsRNA			cofilin dsRNA			control dsRNA
Class	SUM (Fig. EV3K)		Class	Particle number	percentage	Class	Particle number	percentage	Class	Particle number	percentage	Class	Particle number	percentage	Class	Particle number	percentage	Class	Particle number	percentage	Class	Particle number	percentage	Class	Particle number	percentage
1	2756		1	442	48.306	1	813	24.992	1	375	41.713	1	258	29.352	1	259	29.101	1	372	20.076	1	176	25	1	61	21.329
2	548		2	85	9.2896	2	74	2.2748	2	167	18.576	2	14	1.5927	2	70	7.8652	2	25	1.3492	2	109	15.483	2	4	1.3986
3	918		3	10	1.0929	3	291	8.9456	3	0	0	3	116	13.197	3	73	8.2022	3	321	17.323	3	63	8.9489	3	44	15.385
4	630		4	14	1.5301	4	251	7.716	4	0	0	4	80	9.1013	4	62	6.9663	4	177	9.5521	4	24	3.4091	4	22	7.6923
5	41		5	0	0	5	41	1.2604	5	0	0	5	0	0	5	0	0	5	0	0	5	0	0	5	0	0
6	2010		6	82	8.9617	6	962	29.573	6	0	0	6	182	20.705	6	142	15.955	6	456	24.609	6	92	13.068	6	94	32.867
7	669		7	114	12.459	7	160	4.9185	7	167	18.576	7	15	1.7065	7	95	10.674	7	34	1.8349	7	77	10.938	7	7	2.4476
8	1436		8	39	4.2623	8	545	16.754	8	0	0	8	185	21.047	8	107	12.022	8	422	22.774	8	91	12.926	8	47	16.434
9	654		9	129	14.098	9	99	3.0433	9	190	21.135	9	29	3.2992	9	82	9.2135	9	46	2.4825	9	72	10.227	9	7	2.4476
10	17		10	0	0	10	17	0.52259	10	0	0	10	0	0	10	0	0	10	0	0	10	0	0	10	0	0
				915			3253			899			879			890			1853			704			286
Fig EV3K & Fig. EV3L		Fig. EV3L	cofilin dsRNA		control dsRNA			TOTAL
			Number of particles	Percentage of particles	Number of particles	Percentage of particles		Number of particles
Cofilactin-like classes:	3, 4, 6, 8		799	23.4448	4195	66.8952		4994
Actin-like classes:	1, 2, 7, 9		2609	76.5552	2018	32.1799		4627
other classes:	5, 10		0	0	58	0.924892		58
			3408		6271
