# Supplementary material for: CryoET shows cofilactin filaments inside the microtubule lumen
Source: EMBO Rep. 2023 Sep 13;24(11):e57264. doi: 10.15252/embr.202357264 (PMC10626427; doi:10.15252/embr.202357264)
Supplement: Supplementary file 7 — Source Data for Expanded View and Appendix [file EMBR-24-e57264-s003.zip › EMBOR-2023-57264V1_SourceDataForExpandedViewAndAppendix/Figure_EV2/A/Fig2A_PrelimExperiment_TG_MG132_LumFils_220424_5h.xlsx]

## Sheet: Sheet1
								Number of protrusions with microtubules	Number of microtubules	Microtubules with luminal filaments	[%] of microtubules with luminal filaments
							CytD & MG132	5	70	6	8.57143
							CytD & TG	8	31	9	29.0323
											Fig. EV2A
Tomogram name	Grid ID	Treatment	Number of microtubules	Number of luminal filaments	Microtubules with luminal filaments
TS_167	HE1	CytD & MG132	8	0	0
TS_169	HE1	CytD & MG132	10	2	1
TS_171	HE1	CytD & MG132	9	1	1
TS_172	HE1	CytD & MG132	12	5	4
TS_173	HE1	CytD & MG132	31	0	0
TS_178	GZ4	CytD & TG	4	1	1
TS_179	GZ4	CytD & TG	2	0	0
TS_180	GZ4	CytD & TG	4	0	0
TS_181	GZ4	CytD & TG	5	9	4
TS_182	GZ4	CytD & TG	6	1	1
TS_183	GZ4	CytD & TG	5	0	0
TS_185	GZ4	CytD & TG	5	4	3
TS_186	GZ4	CytD & TG	0	0	0
