# Supplementary material for: CryoET shows cofilactin filaments inside the microtubule lumen
Source: EMBO Rep. 2023 Sep 13;24(11):e57264. doi: 10.15252/embr.202357264 (PMC10626427; doi:10.15252/embr.202357264)
Supplement: Supplementary file 7 — Source Data for Expanded View and Appendix [file EMBR-24-e57264-s003.zip › EMBOR-2023-57264V1_SourceDataForExpandedViewAndAppendix/Figure_EV2/E/Dataset6_220720_DMSO_TG_LuminalFilamentAnalysis.xlsx]

## Sheet: Fig2CLuminalFilAnalysisOverview
	total	CytD & DMSO	CytD & TG				Number of protrusions with microtubules	Number of microtubules	Microtubules with luminal filaments	[%] of microtubules with luminal filaments	total microtubule length [nm]	total luminal filament length
acquired tilt series	41	23	18			CytD & DMSO	18	87	4	4.5977	101321	658.132
analyzed tomograms	33	19	14			CytD & TG	15	52	18	34.6154	52563.2	6257.63
excluded tomograms	8	4	4					139		Fig. 2C
tomos without microtubules	1	1	0
total	41	23	18
Tomogram name	Grid ID	Number of microtubules	Total MT length per protrusion [nm]	Microtubules with luminal filaments	Number of luminal filaments	Luminal filament length per protrusion [nm]	luminal filament length [nm]/ microtubule length [nm]	Microtubules without luminal filaments
TS_243	IH1	3	2995.42	1	1	70.8523	0.0236535	2
TS_246	IH1	5	4552.06	3	3	577.182	0.126796	2
TS_248	IH1	7	8354.67	0	0	0	0	7
TS_250	IH1	1	1202.8	1	2	545.071	0.453168	0
TS_251	IH1	2	2172.31	1	2	300.876	0.138505	1
TS_153	IH3	2	2608.42	1	1	472.275	0.181058	1
TS_154	IH3	2	2455.34	1	1	169.664	0.0691	1
TS_154_protrusion2	IH3	6	7087.19	3	3	875.699	0.123561	3
TS_155	IH3	2	2367.89	2	4	823.438	0.347752	0
TS_156	IH3	1	1201.75	0	0	0	0	1
TS_157	IH3	6	4273.16	2	3	750.376	0.175602	4
TS_158	IH3	2	1439.36	0	0	0	0	2
TS_159	IH3	1	1143.67	1	4	899.081	0.786137	0
TS_160	IH3	5	3750.93	2	2	773.12	0.206114	3
TS_161	IH3	7	6958.23	0	0	0	0	7
TS_262	IG4	11	12925.1	0	0	0	0	11
TS_263	IG4	6	6577.95	3	3	599.056	0.0910704	3
TS_264	IG4	4	5682.82	0	0	0	0	4
TS_265	IG4	7	6356.38	0	0	0	0	7
TS_266	IG4	5	5392.3	0	0	0	0	5
TS_268	IG4	3	4091.33	0	0	0	0	3
TS_269	IG4	7	7844.26	0	0	0	0	7
TS_270	IG4	7	7577.53	0	0	0	0	7
TS_271	IG4	6	7069.32	0	0	0	0	6
TS_272	IG4	2	2242.12	0	0	0	0	2
TS_274	IG4	3	3436	0	0	0	0	3
TS_275	IG4	4	4535.61	0	0	0	0	4
TS_276	IG4	4	4404.1	0	0	0	0	4
TS_277	IG4	5	5588.96	0	0	0	0	5
TS_278	IG4	5	6843.92	0	0	0	0	5
TS_280	IG4
TS_281	IG4	1	1221.3	0	0	0	0	1
TS_282	IG4	3	4065.37	0	0	0	0	3
TS_284	IG4	4	5466.56	1	1	59.0761	0.0108068	3

## Sheet: Fig2D_LuminalFilamentLength
lengths from IMOD model object 12	tomogram name	lengths filament 1	lengths filament 2	lengths filament 3	lengths filament 4	lengths filament 5	lengths filament 6	lengths filament 7	lengths filament 8	lengths filament 9	lengths filament 10	lengths filament 11	lengths filament 12	lengths filament 13	lengths filament 14	total length of luminal filaments in protrusion	number of luminal filaments
	TS_243	70.8523														70.8523	1
	TS_246	112.976	346.903	117.303												577.182	3
	TS_248															0	0
	TS_250	204.406	340.665													545.071	2
	TS_251	209.012	91.8636													300.876	2
	TS_153	472.275														472.275	1
	TS_154	169.664														169.664	1
	TS_154_protrusion 2	202.329	352.416	320.954												875.699	3
	TS_155	213.431	241.347	156.828	211.832											823.438	4
	TS_156															0	0
	TS_157	211.493	285.509	253.374												750.376	3
	TS_158															0	0
	TS_159	312.644	279.66	58.4541	248.323											899.081	4
	TS_160	167.303	605.817													773.12	2
	TS_161															0	0
	TS_262															0	0
	TS_263	239.775	238.621	120.66												599.056	3
	TS_264															0	0
	TS_265															0	0
	TS_266															0	0
	TS_268															0	0
	TS_269															0	0
	TS_270															0	0
	TS_271															0	0
	TS_272															0	0
	TS_274															0	0
	TS_275															0	0
	TS_276															0	0
	TS_277															0	0
	TS_278															0	0
	TS_280															0	0
	TS_281															0	0
	TS_282															0	0
	TS_284	59.0761														59.0761	1
																	30
	Fig. 2D: Luminal filament lengths
																CytD & DMSO	4
																CytD & TG	26

## Sheet: MicrotubuleLength
length from IMOD model object 1	tomogram name	lengths microtubule 1	lengths microtubule 2	lengths microtubule 3	lengths microtubule 4	lengths microtubule 5	lengths microtubule 6	lengths microtubule 7	lengths microtubule 8	lengths microtubule 9	lengths microtubule 10	lengths microtubule 11	lengths microtubule 12	lengths microtubule 13	lengths microtubule 14	lengths microtubule 15	lengths microtubule 16	lengths microtubule 17	lengths microtubule 18	total length of microtubules in protrusion	Number of microtubules	Number of microtubules with luminal filaments
	TS_243	1165.91	1246.58	582.934																2995.42	3	1
	TS_246	1092.32	1097.56	1098.17	846.036	417.97														4552.06	5	3
	TS_248	1374.82	154.887	1346.81	1339.16	1386.3	1368.71	1383.98												8354.67	7	0
	TS_250	1202.8																		1202.8	1	1
	TS_251	1042.57	1129.74																	2172.31	2	1
	TS_153	1302.3	1306.12																	2608.42	2	1
	TS_154	1226.67	1228.67																	2455.34	2	1
	TS_154_protrusion2	1208.2	1202.85	1205.22	1234.46	1205.17	1031.29													7087.19	6	3
	TS_155	1183.25	1184.64																	2367.89	2	2
	TS_156	1201.75																		1201.75	1	0
	TS_157	1333.16	184.758	76.2889	326.316	1303.08	1049.56													4273.16	6	2
	TS_158	296.706	1142.65																	1439.36	2	0
	TS_159	1143.67																		1143.67	1	1
	TS_160	1153.5	1001.94	878.906	393.322	323.262														3750.93	5	2
	TS_161	1096.83	1098.48	1100.23	1091.23	1087.69	1097.8	385.968												6958.23	7	0
	TS_262	1212.35	1289.61	1290.76	1190.53	1234.48	1256.06	1261.61	1159.32	1062.48	858.318	1109.54								12925.1	11	0
	TS_263	1226.81	1241.86	1229.27	1248.09	1266.42	365.497													6577.95	6	3
	TS_264	1453.34	1457.5	1392.1	1379.88															5682.82	4	0
	TS_265	1166.27	1149.08	1148.08	207.573	1154.33	1156.22	374.828												6356.38	7	0
	TS_266	1095.37	1092.98	1095.86	1093.05	1015.04														5392.3	5	0
	TS_268	1370.77	1340.51	1380.05																4091.33	3	0
	TS_269	1121.32	1116.57	1120.93	1117.37	1121.16	1123.37	1123.54												7844.26	7	0
	TS_270	1086.75	1085.27	1097.13	1027.06	1094.79	1095.56	1090.97												7577.53	7	0
	TS_271	1237.18	1224.95	1166.52	1179.17	1179.18	1082.32													7069.32	6	0
	TS_272	1121.17	1120.95																	2242.12	2	0
	TS_274	1149.27	1149.53	1137.2																3436	3	0
	TS_275	1130.67	1131.71	1134.37	1138.86															4535.61	4	0
	TS_276	1100.99	1100.47	1100.83	1101.81															4404.1	4	0
	TS_277	1163.1	1163.54	1163.09	1161.32	937.909														5588.96	5	0
	TS_278	1369.26	1377.8	1375.92	1386.53	1334.41														6843.92	5	0
no Mts	TS_280																			0	0
	TS_281	1221.3																		1221.3	1	0
	TS_282	1482.14	1269.28	1313.95																4065.37	3	0
	TS_284	1364.55	1401.19	1363.66	1337.16															5466.56	4	1
																					139	22
																				CytD & DMSO	87	4
																				CytD & TG	52	18

## Sheet: Fig2E_EV2E_LumFils&MTs_perProtr
220720
Iteration 1
Dataset 6
				Fig. EV2E
Microtubule protofilament (PF) number				Microtubule PF number of microtubules without or with luminal filaments						Fig 2E: Column R, CytD & TG
	Number of microtubules (determined by classification)	CytD & DMSO	CytD & TG	Microtubules without luminal filaments	Microtubules with luminal filaments
12 PFs	2	2	0	2	0
13 PFs	120	75	45	102	18
14 PFs	8	7	1	8	0
15 PFs	0	0	0	0	0
unclear	9	3	6	6	3
total	139	84	46	118	21
Criteria to assess microtubule protofilament number and polarity after multireference alignment to 8 references:
65% of particles in that microtubule classified into the same class
OR
50% of particles in that microtubule classified into the same class and the average cc-score of that microtubule is 0.13 or higher
										Used for Fig. 2E (only CytD & TG data, top, highlighted)
tomogram nb	model/filament nb	Class with most particles	percentage of the class with most particles	avg cc-score of all particles in that MT from the best scoring table	Determined class following criteria given above		Number of luminal filaments in this microtubule	length of luminal filament [nm]	Microtubule length [nm]	Luminal filament length [nm]/ microtubule length [nm]
243	154	3	98.7097	0.231478	3		1	70.8523	1165.91	0.06077
243	155	3	96.875	0.226358	3				1246.58	0
243	156	3	100	0.218104	3				582.934	0
246	157	3	93.5714	0.213597	3		1	117.303	1092.32	0.107389
246	158	3	95.7143	0.218567	3				1097.56	0
246	159	4	86.5248	0.204532	4		1	346.903	1098.17	0.315892
246	160	3	91.0714	0.202508	3		1	112.976	846.036	0.133536
246	161	3	74.0741	0.175705	3				417.97	0
248	162	3	90.6593	0.16099	3				1374.82	0
248	163	3	64.7059	0.126757	0				154.887	0
248	164	3	84.3575	0.167759	3				1346.81	0
248	165	3	92.6966	0.166808	3				1339.16	0
248	166	3	85.8696	0.164333	3				1386.3	0
248	167	3	87.3626	0.166521	3				1368.71	0
248	168	3	91.8478	0.161975	3				1383.98	0
250	169	3	88.125	0.189792	3		2	545.071	1202.8	0.453168
251	170	3	91.9708	0.277564	3				1042.57	0
251	171	3	88.4354	0.295293	3		2	300.876	1129.74	0.266323
153	1	3	97.1098	0.17219	3		1	472.275	1302.3	0.362647
153	2	3	72.2543	0.170249	3				1306.12	0
154	3	3	97.4359	0.187811	3		1	169.664	1226.67	0.138313
154	4	3	91.0256	0.17715	3				1228.67	0
154	5	4	79.7386	0.176513	4		1	202.329	1208.2	0.167463
154	6	4	95.3947	0.186655	4				1202.85	0
154	7	4	82.8947	0.181384	4				1205.22	0
154	8	4	94.2308	0.188845	4				1234.46	0
154	9	4	91.4474	0.18297	4		1	352.416	1205.17	0.29242
154	10	4	60.9023	0.184845	4		1	320.954	1031.29	0.311216
155	11	6	26.2821	0.0945892	0		1	211.832	1183.25	0.179026
155	12	4	33.9744	0.106617	0		3	611.606	1184.64	0.51628
156	13	4	99.359	0.264534	4				1201.75	0
157	14	3	84.0237	0.18535	3				1333.16	0
157	15	3	80	0.159488	3				184.758	0
157	16	5	80	0.151592	5				76.2889	0
157	17	4	100	0.180174	4		1	253.374	326.316	0.776468
157	18	5	49.1124	0.169311	0				1303.08	0
157	19	3	82.2222	0.1975	3		2	497.002	1049.56	0.473534
158	20	4	86.1111	0.183191	4				296.706	0
158	21	4	81.0811	0.174514	4				1142.65	0
159	22	3	55.4054	0.241666	3		4	899.081	1143.67	0.786137
160	23	3	64.4295	0.177413	3		1	605.817	1153.5	0.525199
160	24	5	42.6357	0.14798	0		1	167.303	1001.94	0.166979
160	25	3	89.3805	0.202134	3				878.906	0
160	26	3	43.75	0.162871	0				393.322	0
160	27	3	56.4103	0.196625	3				323.262	0
161	28	4	96.4286	0.246626	4				1096.83	0
161	29	4	95	0.241679	4				1098.48	0
161	30	3	91.4286	0.232847	3				1100.23	0
161	31	3	93.5714	0.237991	3				1091.23	0
161	32	3	90	0.242384	3				1087.69	0
161	33	3	95.7143	0.240459	3				1097.8	0
161	34	4	100	0.217823	4				385.968	0
262	172	5	79.8742	0.1801	5				1212.35	0
262	173	3	84.2105	0.198777	3				1289.61	0
262	174	3	90.0585	0.208092	3				1290.76	0
262	175	3	93.6306	0.182402	3				1190.53	0
262	176	3	88.8199	0.17406	3				1234.48	0
262	177	3	97.5758	0.19829	3				1256.06	0
262	178	3	78.5714	0.179822	3				1261.61	0
262	179	3	89.404	0.16788	3				1159.32	0
262	180	3	90.7801	0.19581	3				1062.48	0
262	181	3	87.7193	0.180133	3				858.318	0
262	182	3	92.517	0.183039	3				1109.54	0
263	183	4	94.2675	0.267022	4				1226.81	0
263	184	3	87.5	0.236054	3				1241.86	0
263	185	4	92.638	0.241376	4		1	120.66	1229.27	0.0981558
263	186	4	90.9639	0.232602	4		1	238.621	1248.09	0.191189
263	187	4	95.2096	0.261938	4		1	239.775	1266.42	0.189333
263	188	3	44.6809	0.172081	0				365.497	0
264	189	3	93.5135	0.246197	3				1453.34	0
264	190	3	96.875	0.240733	3				1457.5	0
264	191	3	76.087	0.232052	3				1392.1	0
264	192	3	93.3333	0.246741	3				1379.88	0
265	193	6	50	0.192006	6				1166.27	0
265	194	4	80	0.211769	4				1149.08	0
265	195	4	84.1379	0.203206	4				1148.08	0
265	196	6	69.5652	0.165163	6				207.573	0
265	197	4	92.4658	0.209263	4				1154.33	0
265	198	4	86.9863	0.198842	4				1156.22	0
265	199	5	78.2609	0.210993	5				374.828	0
266	200	4	98.5714	0.282191	4				1095.37	0
266	201	4	95	0.288584	4				1092.98	0
266	202	4	95.7143	0.279606	4				1095.86	0
266	203	6	85	0.280429	6				1093.05	0
266	204	6	84.8485	0.27434	6				1015.04	0
268	205	4	43.4066	0.141702	0				1370.77	0
268	206	4	64.6067	0.152469	4				1340.51	0
268	207	4	83.6957	0.163506	4				1380.05	0
269	208	3	97.9452	0.236257	3				1121.32	0
269	209	3	99.3197	0.232633	3				1116.57	0
269	210	3	98.6395	0.226919	3				1120.93	0
269	211	3	97.9592	0.241029	3				1117.37	0
269	212	3	99.3197	0.225454	3				1121.16	0
269	213	3	88.3562	0.224154	3				1123.37	0
269	214	1	99.3197	0.221412	1				1123.54	0
270	215	3	98.5816	0.184159	3				1086.75	0
270	216	3	95.7447	0.185967	3				1085.27	0
270	217	3	97.8723	0.172574	3				1097.13	0
270	218	3	95.5224	0.18639	3				1027.06	0
270	219	3	88.6525	0.174633	3				1094.79	0
270	220	3	99.2857	0.189831	3				1095.56	0
270	221	1	94.2857	0.180047	1				1090.97	0
271	222	3	85.8025	0.148573	3				1237.18	0
271	223	4	95.0311	0.144098	4				1224.95	0
271	224	4	93.4211	0.134924	4				1166.52	0
271	225	3	99.3548	0.147106	3				1179.17	0
271	226	3	98.6928	0.150401	3				1179.18	0
271	227	3	96.4539	0.147297	3				1082.32	0
272	228	4	98.6014	0.304869	4				1121.17	0
272	229	4	93.662	0.304635	4				1120.95	0
274	230	5	89.3333	0.237923	5				1149.27	0
274	231	3	96	0.225384	3				1149.53	0
274	232	3	82.3129	0.203783	3				1137.2	0
275	233	4	92.5676	0.227209	4				1130.67	0
275	234	3	47.973	0.174569	0				1131.71	0
275	235	3	89.1892	0.194668	3				1134.37	0
275	236	3	87.2483	0.162459	3				1138.86	0
276	237	4	92.8571	0.272898	4				1100.99	0
276	238	4	100	0.256305	4				1100.47	0
276	239	4	98.5714	0.275587	4				1100.83	0
276	240	4	100	0.272105	4				1101.81	0
277	241	4	96.6216	0.179212	4				1163.1	0
277	242	3	79.0541	0.171456	3				1163.54	0
277	243	4	65.5405	0.1461	4				1163.09	0
277	244	4	65.5405	0.147367	4				1161.32	0
277	245	4	93.3884	0.173216	4				937.909	0
278	246	4	92	0.209047	4				1369.26	0
278	247	4	89.2045	0.188698	4				1377.8	0
278	248	4	93.1818	0.209997	4				1375.92	0
278	249	3	95.4545	0.20396	3				1386.53	0
278	250	4	90.5325	0.204688	4				1334.41	0
281	251	3	63.125	0.232944	3				1221.3	0
282	252	4	61.5385	0.141209	4				1482.14	0
282	253	4	96.3636	0.193295	4				1269.28	0
282	254	3	95.7576	0.188814	3				1313.95	0
284	255	3	87.5	0.2399	3				1364.55	0
284	256	3	97.2826	0.276984	3		1	59.0761	1401.19	0.0421614
284	257	3	99.435	0.285335	3				1363.66	0
284	258	3	94.7977	0.26716	3				1337.16	0
	139

## Sheet: ForFigEV2E_MTswithLumFils
220720
Iteration 1
Dataset6
Microtubule protofilament (PF) number of microtubules with luminal filaments
	Number of microtubules with luminal filaments (determined by classification)	CytD & DMSO	CytD & TG
12 PFs	0	0	0
13 PFs	18	4	15
14 PFs	0	0	0
15 PFs	0	0	0
unclear	3	0	3
total	21	4	15
Criteria to assess microtubule protofilament number and polarity after multireference alignment to 8 references:
65% of particles in that microtubule classified into the same class
OR
50% of particles in that microtubule classified into the same class and the average cc-score of that microtubule is 0.13
						10 overlaid slices
tomogram nb	model/filament nb	Class with most particles	percentage of the class with most particles	avg cc-score of all particles in that MT from the best scoring table	Determined class following criteria given above	visual determination of the PF number (from 10 overlaid slices)	Determined polarity from visual analsysis	Is the polarity and PF number determination consistent between classification and visual analysis?	Does the protrusion contain microtubules with uniform polarity?	Does the protrusion contain microtubules with uniform PF number?	Microtubule length [nm]			Number of luminal filaments in this microtubule	Length of luminal filament [nm]
243	154	3	98.7097	0.231478	3	13	minus	OK	yes	yes	1165.91			1	70.8523
246	157	3	93.5714	0.213597	3	13	minus	OK	no	yes	1092.32			1	117.303
246	159	4	86.5248	0.204532	4	13	plus	OK			1098.17			1	346.903
246	160	3	91.0714	0.202508	3	13	minus	OK			846.036			1	112.976
250	169	3	88.125	0.189792	3	13	minus	OK	single	single	1202.8			2	545.071
251	171	3	88.4354	0.295293	3	13	minus	OK			1129.74			2	300.876
153	1	3	97.1098	0.17219	3	13	minus	OK	yes	yes	1302.3			1	472.275
154	3	3	97.4359	0.187811	3	13	minus	OK	yes	yes	1226.67			1	169.664
154	5	4	79.7386	0.176513	4	13	plus	OK	yes	yes	1208.2			1	202.329
154	9	4	91.4474	0.18297	4	13	plus	OK			1205.17			1	352.416
154	10	4	60.9023	0.184845	4	13	plus	OK			1031.29			1	320.954
155	11	6	26.2821	0.0945892	0	unclear	unclear	OK	unclear	unclear	1183.25			1	211.832
155	12	4	33.9744	0.106617	0	unclear	unclear	OK			1184.64			3	611.606
157	17	4	100	0.180174	4	13	plus	OK			326.316			1	253.374
157	19	3	82.2222	0.1975	3	13	minus	OK			1049.56			2	497.002
159	22	3	55.4054	0.241666	3	13	minus	OK	single	single	1143.67			4	899.081
160	23	3	64.4295	0.177413	3	13	minus	OK	unclear	unclear	1153.5			1	605.817
160	24	5	42.6357	0.14798	0	unclear	unclear	OK			1001.94			1	167.303
263	185	4	92.638	0.241376	4	13	plus	OK			1229.27			1	120.66
263	186	4	90.9639	0.232602	4	13	plus	OK			1248.09			1	238.621
263	187	4	95.2096	0.261938	4	13	plus	OK			1266.42			1	239.775
284	256	3	97.2826	0.276984	3	13	minus	OK			1401.19			1	59.0761
	22
