# Supplementary material for: CryoET shows cofilactin filaments inside the microtubule lumen
Source: EMBO Rep. 2023 Sep 13;24(11):e57264. doi: 10.15252/embr.202357264 (PMC10626427; doi:10.15252/embr.202357264)
Supplement: Supplementary file 7 — Source Data for Expanded View and Appendix [file EMBR-24-e57264-s003.zip › EMBOR-2023-57264V1_SourceDataForExpandedViewAndAppendix/Figure_EV2/E/Dataset7_220721_DMSO_TG_LuminalFilamentAnalysis.xlsx]

## Sheet: Fig2CLuminalFilAnalysisOverview
	total	CytD & DMSO	CytD & TG		grid IE2	grid IE1	grid IF3	grid IF2			Number of protrusions with microtubules	Number of microtubules	Microtubules with luminal filaments	[%] of microtubules with luminal filaments	total microtubule length [nm]	total luminal filament length
acquired tilt series	31	25	18		9	16	8	10		CytD & DMSO	14	110	4	3.63636	174443	2212.84
analyzed tomograms	33	20	13		9	11	6	7		CytD & TG	13	82	25	30.4878	113003	15850.9
excluded tomograms	6	5	5		0	5	2	3				192		Fig. 2C
tomos without microtubules		3	0		0	3	0	0
total	39	25	18		9	16	8	10
Tomogram name	Grid ID	Number of microtubules	Total MT length per protrusion [nm]	Microtubules with luminal filaments	Number of luminal filaments	Luminal filament length per protrusion [nm]	luminal filament length [nm]/ microtubule length [nm]	Microtubules without luminal filaments
TS_284	IF3	6	8881.13	5	7	3072.64	0.345974	1
TS_285	IF3	2	3212.82	1	1	219.458	0.068307	1
TS_286	IF3	3	3912.45	1	2	367.053	0.0938166	2
TS_287	IF3	2	3423.67	1	1	795.685	0.232407	1
TS_289	IF3	11	16380.1	8	11	5165.14	0.315331	3
TS_291	IF3	2	3419.11	1	1	299.944	0.0877258	1
TS_293	IF2	1	1873.45	1	2	1602.56	0.855405	0
TS_295	IF2	8	9859.11	0	0	0	0	8
TS_297	IF2	15	22371	2	4	1968.2	0.0879797	13
TS_298	IF2	2	2841.9	1	4	872.673	0.307074	1
TS_299	IF2	19	20629.7	0	0	0	0	19
TS_302	IF2	3	3152.28	0	0	0	0	3
TS_303	IF2	8	13046	4	6	1487.51	0.11402	4
TS_304	IE2	4	6836.17	0	0	0	0	4
TS_305	IE2	4	6762.45	0	0	0	0	4
TS_306	IE2	5	6864.38	0	0	0	0	5
TS_307	IE2	1	1356.25	0	0	0	0	1
TS_308	IE2	10	17089.9	1	1	201.145	0.0117698	9
TS_309	IE2	17	24167.1	0	0	0	0	17
TS_310	IE2	10	15540.4	0	0	0	0	10
TS_311	IE2	7	13576	0	0	0	0	7
TS_312	IE2	25	39261.5	0	0	0	0	25
TS_313	IE1	3	4350.69	1	1	114.937	0.0264181	2
TS_317	IE1
TS_318	IE1
TS_319	IE1	4	7289.25	0	0	0	0	4
TS_320	IE1	4	7055.74	0	0	0	0	4
TS_321	IE1	4	5329.03	0	0	0	0	4
TS_322	IE1	1	516.812	0	0	0	0	1
TS_323	IE1	2	3260.61	0	0	0	0	2
TS_325	IE1
TS_327	IE1	3	5125.23	0	0	0	0	3
TS_328	IE1	6	10062	2	4	1896.76	0.188508	4
TS_329	IF3 = TS_284 renamed

## Sheet: Fig2D_LuminalFilamentLength
lengths from IMOD model object 12	tomogram name	lengths filament 1	lengths filament 2	lengths filament 3	lengths filament 4	lengths filament 5	lengths filament 6	lengths filament 7	lengths filament 8	lengths filament 9	lengths filament 10	lengths filament 11	lengths filament 12	lengths filament 13	lengths filament 14	total length of luminal filaments in protrusion	number of luminal filaments
	TS_284	517.084	532.435	219.049	595.159	239.852	252.323	716.741								3072.64	7
	TS_285	219.458														219.458	1
	TS_286	282.625	84.4277													367.053	2
	TS_287	795.685														795.685	1
	TS_289	1208.64	442.933	186.641	81.9766	400.523	249.202	534.916	302.854	971.171	156.882	629.397				5165.14	11
	TS_291	299.944														299.944	1
	TS_293	202.609	1399.95													1602.56	2
	TS_295															0	0
	TS_297	807.43	142.247	665.055	353.464											1968.2	4
	TS_298	290.52	240.453	85.914	255.786											872.673	4
	TS_299															0	0
	TS_302															0	0
	TS_303	169.173	142.492	191.716	511.253	353.609	119.271									1487.51	6
	TS_304															0	0
	TS_305															0	0
	TS_306															0	0
	TS_307															0	0
	TS_308	201.145														201.145	1
	TS_309															0	0
	TS_310															0	0
	TS_311															0	0
	TS_312															0	0
	TS_313	114.937														114.937	1
	TS_317															0	0
	TS_318															0	0
	TS_319															0	0
	TS_320															0	0
	TS_321															0	0
	TS_322															0	0
	TS_323															0	0
	TS_325															0	0
	TS_327															0	0
	TS_328	462.171	1027.07	155.068	252.452											1896.76	4
																18063.7	45
	Fig. 2D: Luminal filament lengths
																CytD & DMSO	6
																CytD & TG	39
															FINAL_LumActFils_Anal_stringent.E46

## Sheet: MicrotubuleLength
length from IMOD model object 1	tomogram name	lengths microtubule 1	lengths microtubule 2	lengths microtubule 3	lengths microtubule 4	lengths microtubule 5	lengths microtubule 6	lengths microtubule 7	lengths microtubule 8	lengths microtubule 9	lengths microtubule 10	lengths microtubule 11	lengths microtubule 12	lengths microtubule 13	lengths microtubule 14	lengths microtubule 15	lengths microtubule 16	lengths microtubule 17	lengths microtubule 18	lengths microtubule 19	lengths microtubule 20	lengths microtubule 21	lengths microtubule 22	lengths microtubule 23	lengths microtubule 24	lengths microtubule 25	total length of microtubules in protrusion	Number of microtubules	Number of microtubules with luminal filaments
	TS_284	1715.65	1999.74	1704.71	1633.36	539.821	1287.85																				8881.13	6	5
	TS_285	1668.62	1544.2																								3212.82	2	1
	TS_286	1326.51	1311.37	1274.57																							3912.45	3	1
	TS_287	1709.23	1714.44																								3423.67	2	1
	TS_289	1475.04	1470.52	1486.13	1483.9	1496.79	1526.8	1510.4	1470.45	1535.48	1423.81	1500.74															16380.1	11	8
	TS_291	1710.34	1708.77																								3419.11	2	1
	TS_293	1873.45																									1873.45	1	1
	TS_295	904.415	792.662	664.229	1498.7	1612.44	1603.34	1581.06	1202.26																		9859.11	8	0
	TS_297	1705.46	1727.94	1722.12	167.037	1720.69	1023.85	1287.71	1715.64	1715.32	1704.84	1710.88	1714.43	1717.47	1715.56	1022.08											22371	15	2
	TS_298	1441.61	1400.29																								2841.9	2	1
	TS_299	1758.09	1687.06	1842.69	1831.06	1908.19	1907.41	1792.64	1469.67	1579.22	1695.77	1676.15	1802.33	1584.54	1848.22	1197.98	909.034	1762.73	1682.22	1629.24							20629.7	19	0
	TS_302	1467.18	189.627	1495.47																							3152.28	3	0
	TS_303	1938.12	1696.03	1662.75	1946.06	1048.7	1634.53	1488.57	1631.29																		13046	8	4
	TS_304	1732.38	1695.79	1699.65	1708.35																						6836.17	4	0
	TS_305	1775.11	1771.33	1770.85	1445.16																						6762.45	4	0
	TS_306	1282.99	1322.08	1286.71	1299.63	1672.97																					6864.38	5	0
	TS_307	1356.25																									1356.25	1	0
	TS_308	1716.42	1706.16	1706.49	1705.24	1705.67	1703.45	1703.44	1716.2	1711.57	1715.3																17089.9	10	1
	TS_309	1641.46	1463.93	1477.25	1525.43	1449.3	1384.09	1292.11	1213.51	1488.31	1515.72	1546.79	1476.87	1446.86	1412.47	1344.55	1262.16	1226.27									24167.1	17	0
	TS_310	1694.88	1691.29	1714.27	1720.78	1706.39	1718.95	1708.37	1712.82	167.493	1705.17																15540.4	10	0
	TS_311	1945.83	1965.85	1983.06	1929.99	1898.82	1942.9	1909.52																			13576	7	0
	TS_312	1849.33	1792.91	1820.17	1813.89	1814.06	1739.65	1749.97	1660.05	1665.53	1674.99	1629.33	1616.53	1632.82	1698.54	1535.41	1575.98	1550.88	349.107	1510.29	1491.23	1448.54	1459.07	1439.13	1429.28	1314.79	39261.5	25	0
	TS_313	1785.35	859.66	1705.68																							4350.69	3	1
	TS_317																										0	0	0
	TS_318																										0	0	0
	TS_319	1818.57	1829.96	1816.6	1824.12																						7289.25	4	0
	TS_320	1762.55	1746	1773.36	1773.83																						7055.74	4	0
	TS_321	1326.7	1332.23	1341.75	1328.35																						5329.03	4	0
	TS_322	516.812																									516.812	1	0
	TS_323	1823.52	1437.09																								3260.61	2	0
	TS_325																										0	0	0
	TS_327	1708.89	1708.29	1708.05																							5125.23	3	0
	TS_328	1702.17	1702.68	1703.27	1703.74	1705.02	1545.11																				10062	6	2
																												192	29
																											CytD & DMSO	110	4
																											CytD & TG	82	25

## Sheet: Fig2E_EV2E_LumFils&MTs_perProtr
220721
Iteration 1
Dataset 7
				Fig. EV2E			Fig 2E: Column K, CytD & TG
Microtubule protofilament (PF) number				Microtubule PF number of microtubules without or with luminal filaments
	Number of microtubules (determined by classification)	CytD & DMSO	CytD & TG	Microtubules without luminal filaments	Microtubules with luminal filaments
12 PFs	10	5	5	10	0
13 PFs	171	100	71	143	28
14 PFs	1	1	0	0	1
15 PFs	0	0	0	0	0
unclear	10	4	6	9	1
total	192	106	76	162	30
Criteria to assess microtubule protofilament number and polarity after multireference alignment to 8 references:
65% of particles in that microtubule classified into the same class
OR
50% of particles in that microtubule classified into the same class and the average cc-score of that microtubule is 0.13 or higher
										Used for Fig. 2E (only CytD & TG data, top, highlighted)
tomogram nb	model/filament nb	Class with most particles	percentage of the class with most particles	avg cc-score of all particles in that MT from the best scoring table	Determined class following criteria given above		Number of luminal filaments in this microtubule	length of luminal filament [nm]	Microtubule length [nm]	Luminal filament length [nm]/ microtubule length [nm]
284	1	4	94.1176	0.187681	4		1	517.084	1715.65	0.301392
284	2	4	94.3182	0.186679	4		2	751.484	1999.74	0.375791
284	3	4	96.0784	0.183741	4		1	595.159	1704.71	0.349126
284	4	4	98.6301	0.19026	4		2	492.175	1633.36	0.301327
284	5	4	62.5	0.169241	4				539.821	0
284	6	3	90.1786	0.212523	3		1	716.741	1287.85	0.556541
285	7	3	95.2055	0.166724	3		1	219.458	1668.62	0.131521
285	8	3	92.6471	0.153533	3				1544.2	0
286	9	3	96.6387	0.160866	3				1326.51	0
286	10	3	91.453	0.15822	3		2	367.053	1311.37	0.2799
286	11	3	95.614	0.158035	3				1274.57	0
287	12	3	100	0.17655	3		1	795.685	1709.23	0.465522
287	13	3	97.3154	0.170608	3				1714.44	0
289	14	4	93.1818	0.153608	4		1	1208.64	1475.04	0.819395
289	15	4	99.2424	0.157293	4		2	268.618	1470.52	0.182668
289	16	4	96.2406	0.161959	4		3	1184.64	1486.13	0.797131
289	17	4	88.6364	0.147845	4				1483.9	0
289	18	4	97.7612	0.148176	4		1	302.854	1496.79	0.202336
289	19	4	91.9118	0.147567	4				1526.8	0
289	20	4	97.7778	0.14812	4		1	971.171	1510.4	0.642989
289	21	4	79.5455	0.141817	4				1470.45	0
289	22	4	61.0294	0.124896	0		1	442.933	1535.48	0.288465
289	23	4	75	0.132011	4		1	629.397	1423.81	0.442051
289	24	4	88.0597	0.131438	4		1	156.882	1500.74	0.104536
291	25	3	96	0.160055	3				1710.34	0
291	26	3	99.3333	0.17368	3		1	299.944	1708.77	0.175532
293	27	4	89.0909	0.180916	4		2	1602.56	1873.45	0.855405
295	28	3	78.481	0.101501	3				904.415	0
295	29	3	77.9412	0.115589	3				792.662	0
295	30	3	91.0714	0.108814	3				664.229	0
295	31	3	93.8931	0.118006	3				1498.7	0
295	32	3	82.7338	0.133847	3				1612.44	0
295	33	3	90.5797	0.120927	3				1603.34	0
295	34	3	93.4783	0.130049	3				1581.06	0
295	35	3	91.5888	0.123711	3				1202.26	0
297	36	4	98.0132	0.227205	4				1705.46	0
297	37	4	98.0263	0.21898	4				1727.94	0
297	38	4	98.0132	0.226192	4				1722.12	0
297	39	2	100	0.214399	2				167.037	0
297	40	4	98.0132	0.223298	4				1720.69	0
297	41	4	98.8889	0.241164	4				1023.85	0
297	42	4	98.2609	0.232024	4				1287.71	0
297	43	4	92.7632	0.223647	4		2	949.677	1715.64	0.553541
297	44	4	96.6887	0.231143	4				1715.32	0
297	45	4	98.6755	0.233961	4				1704.84	0
297	46	4	94.0397	0.203536	4				1710.88	0
297	47	4	84.7682	0.195945	4				1714.43	0
297	48	4	97.3684	0.230832	4		2	1018.52	1717.47	0.593035
297	49	2	92.053	0.210859	2				1715.56	0
297	50	2	83.1461	0.227732	2				1022.08	0
298	51	3	99.2063	0.206659	3		4	872.673	1441.61	0.605346
298	52	4	99.2	0.206048	4				1400.29	0
299	53	3	65.8228	0.127275	3				1758.09	0
299	54	4	72.3684	0.118427	4				1687.06	0
299	55	3	52.7273	0.131997	3				1842.69	0
299	56	3	82.9268	0.15959	3				1831.06	0
299	57	3	84.8837	0.163936	3				1908.19	0
299	58	3	81.5476	0.165939	3				1907.41	0
299	59	3	60	0.133697	3				1792.64	0
299	60	3	63.6364	0.108334	0				1469.67	0
299	61	3	68.7943	0.117185	3				1579.22	0
299	62	4	64.4737	0.118749	0				1695.77	0
299	63	3	55.3333	0.116586	0				1676.15	0
299	64	3	72.8395	0.133519	3				1802.33	0
299	65	3	78.169	0.137265	3				1584.54	0
299	66	3	71.3415	0.151405	3				1848.22	0
299	67	3	87.8505	0.147232	3				1197.98	0
299	68	3	98.7654	0.165673	3				909.034	0
299	69	3	80.7692	0.149346	3				1762.73	0
299	70	3	70.8609	0.137898	3				1682.22	0
299	71	3	52.7397	0.113783	0				1629.24	0
302	72	4	98.4848	0.232739	4				1467.18	0
302	73	4	87.5	0.179439	4				189.627	0
302	74	4	95.5224	0.229814	4				1495.47	0
303	75	4	85.2071	0.168895	4		1	119.271	1938.12	0.0615395
303	76	4	96	0.197778	4		1	353.609	1696.03	0.208492
303	77	4	89.1156	0.192879	4		3	872.142	1662.75	0.524518
303	78	2	76.8786	0.157651	2				1946.06	0
303	79	4	46.8085	0.150113	0				1048.7	0
303	80	2	88.9655	0.184031	2				1634.53	0
303	81	4	93.985	0.20178	4		1	142.492	1488.57	0.0957241
303	82	4	96.5278	0.178909	4				1631.29	0
304	83	4	94.7368	0.186928	4				1732.38	0
304	84	4	96.6667	0.191769	4				1695.79	0
304	85	4	97.351	0.192096	4				1699.65	0
304	86	4	80.9211	0.165445	4				1708.35	0
305	87	3	53.8462	0.126176	0				1775.11	0
305	88	3	61.5385	0.135746	3				1771.33	0
305	89	3	57.0513	0.120158	0				1770.85	0
305	90	7	33.5938	0.106203	0				1445.16	0
306	91	4	70.4348	0.147794	4				1282.99	0
306	92	3	55.1724	0.127329	0				1322.08	0
306	93	4	64.6018	0.138418	4				1286.71	0
306	94	3	93.1034	0.134787	3				1299.63	0
306	95	4	68	0.131477	4				1672.97	0
307	96	4	100	0.241008	4				1356.25	0
308	97	3	98.6577	0.234367	3				1716.42	0
308	98	4	93.9189	0.231431	4				1706.16	0
308	99	3	97.973	0.246405	3				1706.49	0
308	100	3	95.2703	0.253405	3				1705.24	0
308	101	3	95.9459	0.251693	3				1705.67	0
308	102	3	92.5676	0.244504	3				1703.45	0
308	103	3	97.2973	0.236647	3				1703.44	0
308	104	4	85.906	0.24779	4				1716.2	0
308	105	3	94.6667	0.245864	3				1711.57	0
308	106	4	98	0.234014	4		1	201.145	1715.3	0.117265
309	107	3	97.2414	0.159772	3				1641.46	0
309	108	3	99.2308	0.150642	3				1463.93	0
309	109	1	80.1527	0.140699	1				1477.25	0
309	110	3	97.7941	0.156647	3				1525.43	0
309	111	4	92.9688	0.142523	4				1449.3	0
309	112	3	84.2975	0.141858	3				1384.09	0
309	113	3	91.1504	0.148457	3				1292.11	0
309	114	3	75.9259	0.149071	3				1213.51	0
309	115	3	98.4848	0.150745	3				1488.31	0
309	116	3	96.9925	0.14077	3				1515.72	0
309	117	3	88.2353	0.137549	3				1546.79	0
309	118	3	96.1538	0.146884	3				1476.87	0
309	119	3	94.5312	0.142419	3				1446.86	0
309	120	3	79.0323	0.138341	3				1412.47	0
309	121	4	81.5126	0.146191	4				1344.55	0
309	122	3	73.2143	0.140178	3				1262.16	0
309	123	4	63.5514	0.131803	4				1226.27	0
310	124	3	92.6174	0.13802	3				1694.88	0
310	125	3	90	0.14598	3				1691.29	0
310	126	3	97.3333	0.153706	3				1714.27	0
310	127	3	94.702	0.164336	3				1720.78	0
310	128	3	94.6309	0.153818	3				1706.39	0
310	129	3	97.3333	0.177229	3				1718.95	0
310	130	4	95.3642	0.166766	4				1708.37	0
310	131	3	95.3333	0.161485	3				1712.82	0
310	132	3	100	0.136427	3				167.493	0
310	133	3	95.3642	0.161831	3				1705.17	0
311	134	3	98.8166	0.170544	3				1945.83	0
311	135	3	96.5517	0.185587	3				1965.85	0
311	136	3	98.2955	0.18662	3				1983.06	0
311	137	3	69.9422	0.177199	3				1929.99	0
311	138	3	94.7059	0.187582	3				1898.82	0
311	139	4	98.8166	0.188209	4				1942.9	0
311	140	3	97.0238	0.188009	3				1909.52	0
312	141	3	87.1951	0.183203	3				1849.33	0
312	142	4	95	0.190649	4				1792.91	0
312	143	3	92.5	0.19176	3				1820.17	0
312	144	4	81.25	0.177966	4				1813.89	0
312	145	3	86.7925	0.188532	3				1814.06	0
312	146	4	89.5425	0.205387	4				1739.65	0
312	147	4	91.7197	0.191361	4				1749.97	0
312	148	3	97.2789	0.216811	3				1660.05	0
312	149	3	97.2973	0.219032	3				1665.53	0
312	150	4	95.3333	0.210799	4				1674.99	0
312	151	3	95.1724	0.223772	3				1629.33	0
312	152	3	95.0355	0.220633	3				1616.53	0
312	153	3	95.1049	0.229324	3				1632.82	0
312	154	3	93.9597	0.211963	3				1698.54	0
312	155	3	97.8102	0.232767	3				1535.41	0
312	156	3	94.2029	0.232054	3				1575.98	0
312	157	3	97.0588	0.236728	3				1550.88	0
312	158	3	96.6667	0.259701	3				349.107	0
312	159	1	84.2105	0.210399	1				1510.29	0
312	160	3	97.7444	0.231226	3				1491.23	0
312	161	3	98.4375	0.219369	3				1448.54	0
312	162	3	97.6923	0.250476	3				1459.07	0
312	163	3	97.619	0.22827	3				1439.13	0
312	164	3	99.2126	0.245016	3				1429.28	0
312	165	3	95.6897	0.251572	3				1314.79	0
313	166	4	95.5128	0.156835	4				1785.35	0
313	167	4	94.7368	0.159489	4		1	114.937	859.66	0.133701
313	168	3	91.4474	0.151513	3				1705.68	0
319	169	4	64.375	0.183484	4				1818.57	0
319	170	4	89.1892	0.189664	4				1829.96	0
319	171	3	84.9057	0.179052	3				1816.6	0
319	172	4	86.6667	0.192714	4				1824.12	0
320	173	3	100	0.230097	3				1762.55	0
320	174	4	100	0.212316	4				1746	0
320	175	4	96.1783	0.210235	4				1773.36	0
320	176	4	99.3671	0.21335	4				1773.83	0
321	177	3	90.3509	0.143735	3				1326.7	0
321	178	3	93.0435	0.137639	3				1332.23	0
321	179	3	88.7931	0.141091	3				1341.75	0
321	180	3	92.2414	0.150859	3				1328.35	0
322	181	4	97.8261	0.135468	4				516.812	0
323	182	4	89.441	0.133338	4				1823.52	0
323	183	4	88.9764	0.129217	4				1437.09	0
327	197	1	74.4966	0.186832	1				1708.89	0
327	198	2	74.6667	0.197949	2				1708.29	0
327	199	4	77.3333	0.187466	4				1708.05	0
328	200	4	100	0.283939	4		1	462.171	1702.17	0.271519
328	201	4	98.6486	0.279073	4		1	252.452	1702.68	0.148267
328	202	4	99.3243	0.279043	4				1703.27	0
328	203	2	95.2703	0.273441	2				1703.74	0
328	204	4	98.6577	0.282443	4				1705.02	0
328	205	6	94.8529	0.279816	6		2	1182.14	1545.11	0.765083

## Sheet: ForFigEV2E_MTswithLumFils
220721
Iteration 1
Dataset7
Microtubule protofilament (PF) number of microtubules with luminal filaments
	Number of microtubules with luminal filaments (determined by classification)	CytD & DMSO	CytD & TG
12 PFs	0	0	0
13 PFs	28	4	24
14 PFs	1	1	0
15 PFs	0	0	0
unclear	1	0	1
total	30	5	24
Criteria to assess microtubule protofilament number and polarity after multireference alignment to 8 references:
65% of particles in that microtubule classified into the same class
OR
50% of particles in that microtubule classified into the same class and the average cc-score of that microtubule is 0.13
tomogram nb	model/filament nb	Class with most particles	percentage of the class with most particles	avg cc-score of all particles in that MT from the best scoring table	Determined class following criteria given above		Number of luminal filaments in this microtubule	Length of luminal filament [nm]
284	1	4	94.1176	0.187681	4		1	1715.65
284	2	4	94.3182	0.186679	4		2	3704.45
284	3	4	96.0784	0.183741	4		1	1633.36
284	4	4	98.6301	0.19026	4		2	1827.67
284	6	3	90.1786	0.212523	3		1	0
285	7	3	95.2055	0.166724	3		1	1668.62
286	10	3	91.453	0.15822	3		2	2637.88
287	12	3	100	0.17655	3		1	1709.23
289	14	4	93.1818	0.153608	4		1	1475.04
289	15	4	99.2424	0.157293	4		2	2970.03
289	16	4	96.2406	0.161959	4		3	4533.99
289	18	4	97.7612	0.148176	4		1	1470.45
289	20	4	97.7778	0.14812	4		1	1535.48
289	22	4	61.0294	0.124896	0		1	1470.52
289	23	4	75	0.132011	4		1	1500.74
289	24	4	88.0597	0.131438	4		1	1423.81
291	26	3	99.3333	0.17368	3		1	1710.34
293	27	4	89.0909	0.180916	4		2	1873.45
297	43	4	92.7632	0.223647	4		2	3433.4
297	48	4	97.3684	0.230832	4		2	1889.16
298	51	3	99.2063	0.206659	3		4	2841.9
303	75	4	85.2071	0.168895	4		1	1634.53
303	76	4	96	0.197778	4		1	1048.7
303	77	4	89.1156	0.192879	4		3	5546.93
303	81	4	93.985	0.20178	4		1	1696.03
308	106	4	98	0.234014	4		1	1716.42
313	167	4	94.7368	0.159489	4		1	1785.35
328	200	4	100	0.283939	4		1	1702.17
328	201	4	98.6486	0.279073	4		1	1703.74
328	205	6	94.8529	0.279816	6		2	3405.95
	30						45	63265
