# Supplementary material for: CryoET shows cofilactin filaments inside the microtubule lumen
Source: EMBO Rep. 2023 Sep 13;24(11):e57264. doi: 10.15252/embr.202357264 (PMC10626427; doi:10.15252/embr.202357264)
Supplement: Supplementary file 7 — Source Data for Expanded View and Appendix [file EMBR-24-e57264-s003.zip › EMBOR-2023-57264V1_SourceDataForExpandedViewAndAppendix/Figure_EV2/E/Dataset5_220617_DMSO_TG_LuminalFilamentAnalysis.xlsx]

## Sheet: Fig2CLuminalFilAnalysisOverview
	total	CytD & DMSO	CytD & TG				Number of protrusions with microtubules	Number of microtubules	Microtubules with luminal filaments	[%] of microtubules with luminal filaments	total microtubule length [nm]	total luminal filament length
acquired tilt series	26	12	14			CytD & DMSO	10	47	6	12.766	54407.9	1727.9
analyzed tomograms	24	12	12			CytD & TG	14	72	28	38.8889	77537	11092.2
excluded tomograms	121	119	2					119		Fig. 2C
tomograms without Mts	2	2	0
total	26	131	14
Tomogram name	Grid ID	Number of microtubules	Total MT length per protrusion [nm]	Microtubules with luminal filaments	Number of luminal filaments	Luminal filament length per protrusion [nm]	luminal filament length [nm]/ microtubule length [nm]	Microtubules without luminal filaments
TS_201	HK3 DMSO	15	16277.5	2	2	249.341	0.0153182	13
TS_202	HK3 DMSO	3	3789.7	0	0	0	0	3
TS_203	HK3 DMSO	6	7314.15	0	0	0	0	6
TS_205	HK3 DMSO	2	2199.66	1	1	129.289	0.0587768	1
TS_206	HK3 DMSO	1	1444.4	0	0	0	0	1
TS_207	HK3 DMSO	0
TS_208	HK3 DMSO	4	4442.23	0	0	0	0	4
TS_209	HK3 DMSO	3	3954.15	0	0	0	0	3
TS_210	HK3 DMSO	0
TS_211	HK3 DMSO	1	899.517	0	0	0	0	1
TS_213	HK3 DMSO	8	9360.27	1	3	937.5	0.100157	7
TS_214	HK3 DMSO	4	4726.38	2	3	411.766	0.0871208	2
TS_215	HL1 TG	1	1236.08	0	0	0	0	1
TS_215_protrusion2	HL1 TG	1	1346.37	0	0	0	0	1
TS_215_protrusion3	HL1 TG	2	1484.46	0	0	0	0	2
TS_217	HL1 TG	8	10641.1	3	3	667.207	0.0627009	5
TS_218	HL1 TG	8	6930.95	8	13	3578.84	0.516356	0
TS_219	HL1 TG	6	6724.24	0	0	0	0	6
TS_220	HL1 TG	3	3437.47	1	1	364.698	0.106095	2
TS_221	HL1 TG	4	4895.71	0	0	0	0	4
TS_222	HL1 TG	14	15761.3	10	14	4391.1	0.2786	4
TS_223	HL1 TG	5	2818.77	1	1	247.563	0.0878267	4
TS_224	HL1 TG	9	10525.5	0	0	0	0	9
TS_225	HL1 TG	2	1986.6	1	1	161.5	0.0812945	1
TS_226	HL1 TG	6	6183.28	4	7	1681.29	0.271909	2
TS_228	HL1 TG	3	3565.12	0	0	0	0	3

## Sheet: Fig2D_LuminalFilamentLength
lengths from IMOD model object 12	tomogram name	lengths filament 1	lengths filament 2	lengths filament 3	lengths filament 4	lengths filament 5	lengths filament 6	lengths filament 7	lengths filament 8	lengths filament 9	lengths filament 10	lengths filament 11	lengths filament 12	lengths filament 13	lengths filament 14	total length of luminal filaments in protrusion	number of luminal filaments
	TS_201	102.492	146.849													249.341	2
	TS_202															0	0
	TS_203															0	0
	TS_205	129.289														129.289	1
	TS_206															0	0
	TS_207															0	0
	TS_208															0	0
	TS_209															0	0
	TS_210															0	0
	TS_211															0	0
	TS_213	437.969	370.358	129.173												937.5	3
	TS_214	94.6438	86.5493	230.573												411.766	3
	TS_215															0	0
	TS_215_protrusion2															0	0
	TS_215_protrusion3															0	0
	TS_217	454.522	135.364	77.3213												667.207	3
	TS_218	178.551	151.766	146.919	245.301	491.642	547.116	326.538	197.832	298.619	211.138	128.332	470.646	184.435		3578.84	13
	TS_219															0	0
	TS_220	364.698														364.698	1
	TS_221															0	0
	TS_222	263.08	386.336	270.117	137.893	474.46	398.004	175.927	217.959	246.77	254.328	501.58	767.711	187.776	109.155	4391.1	14
	TS_223	247.563														247.563	1
	TS_224															0	0
	TS_225	161.5														161.5	1
	TS_226	289.129	178.624	347.311	420.535	133.352	117.783	194.556								1681.29	7
	TS_228															0	0
																	49
	Fig. 2D: Luminal filament lengths
																CytD & DMSO	9
																CytD & TG	40
															946.47

## Sheet: MicrotubuleLength
length from IMOD model object 1	tomogram name	lengths microtubule 1	lengths microtubule 2	lengths microtubule 3	lengths microtubule 4	lengths microtubule 5	lengths microtubule 6	lengths microtubule 7	lengths microtubule 8	lengths microtubule 9	lengths microtubule 10	lengths microtubule 11	lengths microtubule 12	lengths microtubule 13	lengths microtubule 14	lengths microtubule 15	lengths microtubule 16	lengths microtubule 17	lengths microtubule 18	total length of microtubules in protrusion	number of microtubules	Number of microtubules with luminal filaments
	TS_201	1114.78	732.147	1115.92	1115.15	1110.34	1109.28	1111.83	1112.4	1111.98	1106.91	1103.33	1104.79	1114.64	1101.76	1112.22				16277.5	15	2
	TS_202	1297.71	1244.59	1247.4																3789.7	3	0
	TS_203	1359	1372.43	1333.66	1337.05	1281.34	630.668													7314.15	6	0
	TS_205	1099.11	1100.55																	2199.66	2	1
	TS_206	1444.4																		1444.4	1	0
	TS_207																			0	0	0
	TS_208	1118.63	1104.48	1115.46	1103.66															4442.23	4	0
	TS_209	1241.82	1358.15	1354.18																3954.15	3	0
	TS_210																			0	0	0
	TS_211	899.517																		899.517	1	0
	TS_213	1207.74	1195.49	1195.42	1198.85	1204.79	1215.98	1214.51	927.493											9360.27	8	1
	TS_214	1190.23	1194.5	1192.69	1148.96															4726.38	4	2
	TS_215	1236.08																		1236.08	1	0
	TS_215_protrusion2	1346.37																		1346.37	1	0
	TS_215_protrusion3	1320.61	163.85																	1484.46	2	0
	TS_217	1335.45	1349.32	1342.2	1302.3	1332.02	1329.09	1331.38	1319.35											10641.1	8	3
	TS_218	1167.33	1166.32	1166.52	993.35	957.588	498.885	519.322	461.632											6930.95	8	8
	TS_219	1119.54	1122.58	1122.68	1120.46	1114.87	1124.11													6724.24	6	0
	TS_220	1140.14	1147.36	1149.97																3437.47	3	1
	TS_221	920.852	1303.82	1260.65	1410.39															4895.71	4	0
	TS_222	1134.47	1145.79	1153.76	1132.13	1140.76	1140.08	1109.34	1135.31	1117.58	1121.8	1111.67	1106.4	1112.88	1099.33					15761.3	14	10
	TS_223	336.805	1117.36	196.742	625.977	541.883														2818.77	5	1
	TS_224	1428.81	1420.41	1463.56	951.923	1477.29	1385.41	1220.64	100.679	1076.78										10525.5	9	0
	TS_225	804.904	1181.7																	1986.6	2	1
	TS_226	546.422	1136.68	1137.17	1124.41	1135.43	1103.17													6183.28	6	4
	TS_228	1186.58	1189.66	1188.88																3565.12	3	0
																					119	34
																				CytD & DMSO	47	6
																				CytD & TG	72	28

## Sheet: Fig2E_EV2E_LumFils&MTs_perProtr
220617
Iteration 1
Datatset 5
				Fig. EV2E			Fig 2E: Column R, CytD & TG
Microtubule protofilament (PF) number				Microtubule PF number of microtubules without or with luminal filaments
	Number of microtubules (determined by classification)	CytD & DMSO	CytD & TG	Microtubules without luminal filaments	Microtubules with luminal filaments
12 Pfs	3	1	2	2	1
13 Pfs	111	41	70	79	32
14 Pfs	3	3	0	1	2
15 Pfs	0	0	0	0	0
unclear	2	2	0	2	0
total	119	45	72	84	35
Criteria to assess microtubule protofilament number and polarity after multireference alignment to 8 references:
65% of particles in that microtubule classified into the same class
OR
50% of particles in that microtubule classified into the same class and the average cc-score of that microtubule is 0.13 or higher
										Used for Fig. 2E (only CytD & TG data, bottom, highlighted)
tomogram nb	model/filament nb	Class with most particles	percentage of the class with most particles	avg cc-score of all particles in that MT from the best scoring table	Determined class following criteria given above		Number of luminal filaments in this microtubule	Length of luminal filament [nm]	Microtubule length [nm]	Luminal filament length [nm]/ microtubule length [nm]
201	35	4	98.6111	0.289857	4				1114.78	0
201	36	4	97.8723	0.282054	4				732.147	0
201	37	4	97.2028	0.279117	4				1115.92	0
201	38	4	67.3611	0.220139	4				1115.15	0
201	39	4	90.2778	0.278171	4				1110.34	0
201	40	4	93.75	0.287193	4		1	102.492	1109.28	0.0923951
201	41	4	93.75	0.277791	4				1111.83	0
201	42	4	89.5833	0.245886	4		1	146.849	1112.4	0.132011
201	43	4	72.2222	0.215344	4				1111.98	0
201	44	4	87.5	0.234398	4				1106.91	0
201	45	4	86.7133	0.253678	4				1103.33	0
201	46	4	71.3287	0.180702	4				1104.79	0
201	47	4	70.1389	0.18268	4				1114.64	0
201	48	4	76.2238	0.19812	4				1101.76	0
201	49	4	57.3427	0.167873	4				1112.22	0
202	50	2	43.787	0.210928	0				1297.71	0
202	51	2	55.2795	0.206647	2				1244.59	0
202	52	1	43.4783	0.227384	0				1247.4	0
203	53	3	96.1111	0.164885	3				1359	0
203	54	3	96.7033	0.161818	3				1372.43	0
203	55	3	97.1591	0.160926	3				1333.66	0
203	56	3	94.3503	0.164924	3				1337.05	0
203	57	3	93.5294	0.156977	3				1281.34	0
203	58	3	98.7952	0.167473	3				630.668	0
205	59	4	94.3662	0.228773	4		1	129.289	1099.11	0.117631
205	60	4	98.5816	0.251208	4				1100.55	0
206	61	3	97.3958	0.185972	3				1444.4	0
208	62	4	99.3056	0.310784	4				1118.63	0
208	63	4	97.1831	0.302269	4				1104.48	0
208	64	4	96.5278	0.287509	4				1115.46	0
208	65	4	97.9021	0.280134	4				1103.66	0
209	66	3	100	0.320475	3				1241.82	0
209	67	3	98.2249	0.281355	3				1358.15	0
209	68	3	100	0.298429	3				1354.18	0
211	69	3	86.2069	0.180696	3				899.517	0
213	70	6	80.5195	0.221857	6		1	129.173	1207.74	0.106954
213	71	4	72.0779	0.205728	4				1195.49	0
213	72	4	51.634	0.198983	4				1195.42	0
213	73	4	99.3506	0.220536	4				1198.85	0
213	74	4	98.7013	0.224764	4				1204.79	0
213	75	4	94.8052	0.220163	4				1215.98	0
213	76	4	98.0519	0.228796	4				1214.51	0
213	77	6	96.6667	0.240768	6		2	808.327	927.493	0.871518
214	78	4	100	0.324645	4				1190.23	0
214	79	6	64.4737	0.317168	6				1194.5	0
214	80	3	99.3421	0.352994	3		2	181.193	1192.69	0.15192
214	81	4	98.6577	0.322251	4		1	230.573	1148.96	0.20068
215	82	3	98.75	0.307587	3				1236.08	0
215	83	3	99.4286	0.30502	3				1346.37	0
215	84	4	100	0.301324	4				1320.61	0
215	85	4	90	0.243335	4				163.85	0
217	86	4	98.8372	0.260017	4				1335.45	0
217	87	4	97.2067	0.259562	4				1349.32	0
217	88	4	100	0.268132	4		1	454.522	1342.2	0.33864
217	89	2	99.422	0.252373	2				1302.3	0
217	90	4	99.435	0.277277	4		1	135.364	1332.02	0.101623
217	91	4	96.5909	0.256231	4		1	77.3213	1329.09	0.0581761
217	92	4	98.8701	0.266258	4				1331.38	0
217	93	4	100	0.255494	4				1319.35	0
218	94	3	76.9737	0.161383	3		2	873.654	1167.33	0.748421
218	95	3	73.8562	0.134107	3		3	638.089	1166.32	0.547096
218	96	3	71.2418	0.1532	3		2	736.943	1166.52	0.631745
218	97	3	81.8182	0.144705	3		2	298.685	993.35	0.300685
218	98	3	88.9764	0.160361	3		1	197.832	957.588	0.206594
218	99	3	93.75	0.146508	3		1	178.551	498.885	0.3579
218	100	3	95.5224	0.172774	3		1	184.435	519.322	0.355146
218	101	3	64.4068	0.148432	3		1	470.646	461.632	1.01953
219	102	4	100	0.322201	4				1119.54	0
219	103	4	97.1831	0.297914	4				1122.58	0
219	104	3	98.5915	0.288833	3				1122.68	0
219	105	4	99.2958	0.318142	4				1120.46	0
219	106	4	100	0.301976	4				1114.87	0
219	107	4	93.7063	0.266753	4				1124.11	0
220	108	4	93.75	0.202548	4				1140.14	0
220	109	4	100	0.216826	4		1	364.698	1147.36	0.317858
220	110	4	98.6207	0.221418	4				1149.97	0
221	111	3	97.4576	0.210036	3				920.852	0
221	112	3	95.2663	0.195763	3				1303.82	0
221	113	3	97.561	0.207893	3				1260.65	0
221	114	3	97.2222	0.20213	3				1410.39	0
222	115	4	92.4658	0.21854	4		1	254.328	1134.47	0.224182
222	116	4	93.2432	0.206382	4		1	263.08	1145.79	0.229606
222	117	4	85.4305	0.188601	4				1153.76	0
222	118	4	93.8356	0.216654	4		1	474.46	1132.13	0.419086
222	119	3	92.517	0.208364	3		2	656.453	1140.76	0.575452
222	120	4	89.7959	0.208172	4		1	246.77	1140.08	0.21645
222	121	3	97.2222	0.222535	3		3	761.707	1109.34	0.686631
222	122	4	93.8776	0.211341	4		1	137.893	1135.31	0.121458
222	123	3	97.9167	0.214547	3				1117.58	0
222	124	4	93.1034	0.212252	4				1121.8	0
222	125	4	89.5833	0.184737	4				1111.67	0
222	126	4	86.6197	0.193794	4		1	501.58	1106.4	0.453344
222	127	4	79.8611	0.177232	4		2	327.114	1112.88	0.293935
222	128	3	66.6667	0.153853	3		1	767.711	1099.33	0.698344
223	129	4	58.5366	0.146085	4				336.805	0
223	130	3	77.0833	0.202135	3				1117.36	0
223	131	3	60	0.148939	3				196.742	0
223	132	1	86.25	0.213698	1		1	247.563	625.977	0.395483
223	133	3	79.4118	0.211574	3				541.883	0
224	134	3	98.9189	0.304075	3				1428.81	0
224	135	3	99.4565	0.309911	3				1420.41	0
224	136	3	99.4737	0.323493	3				1463.56	0
224	137	3	100	0.334965	3				951.923	0
224	138	3	98.9744	0.329729	3				1477.29	0
224	139	3	97.2067	0.310377	3				1385.41	0
224	140	3	100	0.334238	3				1220.64	0
224	141	3	100	0.252748	3				100.679	0
224	142	3	100	0.324967	3				1076.78	0
225	143	4	99.0476	0.294024	4		1	161.5	804.904	0.200645
225	144	3	99.359	0.284884	3				1181.7	0
226	145	4	80.5556	0.187312	4				546.422	0
226	146	4	93.2886	0.243537	4		2	312.339	1136.68	0.274782
226	147	4	83.8926	0.256356	4		3	946.47	1137.17	0.832303
226	148	4	89.0411	0.241828	4		1	289.129	1124.41	0.257138
226	149	4	99.3243	0.26348	4				1135.43	0
226	150	4	97.2028	0.261506	4		1	133.352	1103.17	0.120881
228	151	3	54.3046	0.152955	3				1186.58	0
228	152	3	82.6667	0.168966	3				1189.66	0
228	153	3	97.351	0.163118	3				1188.88	0
										Fig 2E

## Sheet: ForFigEV2E_MTswithLumFils
220617
Iteration 1
Dataset5
Microtubule protofilament (PF) number of microtubules with luminal filaments
	Number of microtubules with luminal filaments (determined by classification)	CytD & DMSO	CytD & TG
12 PFs	1	0	1
13 PFs	32	5	27
14 PFs	2	2	0
15 PFs	0	0	0
unclear	0	0	0
total	35	7	28
Criteria to assess microtubule protofilament number and polarity after multireference alignment to 8 references:
65% of particles in that microtubule classified into the same class
OR
50% of particles in that microtubule classified into the same class and the average cc-score of that microtubule is 0.13
tomogram nb	model/filament nb	Class with most particles	percentage of the class with most particles	avg cc-score of all particles in that MT from the best scoring table	Determined class following criteria given above	visual determination of the PF number (from 10 overlaid slices)	Determined polarity from visual analsysis	Is the polarity and PF number determination consistent between classification and visual analysis?	Does the protrusion contain microtubules with uniform polarity?	Does the protrusion contain microtubules with uniform PF number?				Number of luminal filaments in this microtubule	Length of luminal filament [nm]
201	40	4	93.75	0.287193	4	13	plus	OK						1	102.492
201	42	4	89.5833	0.245886	4	13	plus	OK						1	146.849
205	59	4	94.3662	0.228773	4	13	plus	OK	yes	yes				1	129.289
213	70	6	80.5195	0.221857	6	14	plus	OK	yes	no				1	129.173
213	77	6	96.6667	0.240768	6	14	plus	OK						2	808.327
214	80	3	99.3421	0.352994	3	13	minus	OK						2	181.193
214	81	4	98.6577	0.322251	4	13	plus	OK						1	230.573
217	88	4	100	0.268132	4	13	plus	OK						1	454.522
217	90	4	99.435	0.277277	4	13	plus	OK						1	135.364
217	91	4	96.5909	0.256231	4	13	plus	OK						1	77.3213
218	94	3	76.9737	0.161383	3	13	minus	OK	yes	yes				2	873.654
218	95	3	73.8562	0.134107	3	13	minus	OK						3	638.089
218	96	3	71.2418	0.1532	3	13	minus	OK						2	736.943
218	97	3	81.8182	0.144705	3	13	minus	OK						2	298.685
218	98	3	88.9764	0.160361	3	13	minus	OK						1	197.832
218	99	3	93.75	0.146508	3	13	minus	OK						1	178.551
218	100	3	95.5224	0.172774	3	13	minus	OK						1	184.435					Y-TuRC capping
218	101	3	64.4068	0.148432	3	13	minus	OK						1	470.646
220	109	4	100	0.216826	4	13	plus	OK						1	364.698
222	115	4	92.4658	0.21854	4	13	plus	OK	no	yes				1	254.328
222	116	4	93.2432	0.206382	4	13	plus	OK						1	263.08
222	118	4	93.8356	0.216654	4	13	plus	OK						1	474.46
222	119	3	92.517	0.208364	3	13	minus	OK						2	656.453
222	120	4	89.7959	0.208172	4	13	plus	OK						1	246.77
222	121	3	97.2222	0.222535	3	13	minus	OK						3	761.707
222	122	4	93.8776	0.211341	4	13	plus	OK						1	137.893
222	126	4	86.6197	0.193794	4	13	plus	OK						1	501.58
222	127	4	79.8611	0.177232	4	13	plus	OK						2	327.114
222	128	3	66.6667	0.153853	3	13	minus	OK						1	767.711
223	132	1	86.25	0.213698	1	12	minus	OK						1	247.563
225	143	4	99.0476	0.294024	4	13	plus	OK	no	yes				1	161.5
226	146	4	93.2886	0.243537	4	13	plus	OK						2	312.339
226	147	4	83.8926	0.256356	4	13	plus	OK						3	946.47
226	148	4	89.0411	0.241828	4	13	plus	OK						1	289.129
226	150	4	97.2028	0.261506	4	13	plus	OK						1	133.352
														49	12820.1
