# Supplementary material for: CryoET shows cofilactin filaments inside the microtubule lumen
Source: EMBO Rep. 2023 Sep 13;24(11):e57264. doi: 10.15252/embr.202357264 (PMC10626427; doi:10.15252/embr.202357264)
Supplement: Supplementary file 9 — Source Data for Figure 1 [file EMBR-24-e57264-s012.zip]

Archive with 40 entries (35 files):
- EMBOR-2023-57264V1_SourceDataForFigure1B-E/
- EMBOR-2023-57264V1_SourceDataForFigure1B-E/.DS_Store
- __MACOSX/EMBOR-2023-57264V1_SourceDataForFigure1B-E/._.DS_Store
- EMBOR-2023-57264V1_SourceDataForFigure1B-E/C/
- EMBOR-2023-57264V1_SourceDataForFigure1B-E/D/
- EMBOR-2023-57264V1_SourceDataForFigure1B-E/E/
- EMBOR-2023-57264V1_SourceDataForFigure1B-E/B/
- EMBOR-2023-57264V1_SourceDataForFigure1B-E/C/Fig1C_Readme.rtf
- __MACOSX/EMBOR-2023-57264V1_SourceDataForFigure1B-E/C/._Fig1C_Readme.rtf
- EMBOR-2023-57264V1_SourceDataForFigure1B-E/C/.DS_Store
- __MACOSX/EMBOR-2023-57264V1_SourceDataForFigure1B-E/C/._.DS_Store
- EMBOR-2023-57264V1_SourceDataForFigure1B-E/C/Fig1C_TS_08_overviewPicture_01_scale100.png
- __MACOSX/EMBOR-2023-57264V1_SourceDataForFigure1B-E/C/._Fig1C_TS_08_overviewPicture_01_scale100.png
- EMBOR-2023-57264V1_SourceDataForFigure1B-E/D/Fig1D.pzfx
- __MACOSX/EMBOR-2023-57264V1_SourceDataForFigure1B-E/D/._Fig1D.pzfx
- EMBOR-2023-57264V1_SourceDataForFigure1B-E/D/.DS_Store
- __MACOSX/EMBOR-2023-57264V1_SourceDataForFigure1B-E/D/._.DS_Store
- EMBOR-2023-57264V1_SourceDataForFigure1B-E/D/ref_14PF_plus_11.808Apx.png
- EMBOR-2023-57264V1_SourceDataForFigure1B-E/D/ref_15PF_plus_11.808Apx.png
- EMBOR-2023-57264V1_SourceDataForFigure1B-E/D/Fig1D_Readme.rtf
- __MACOSX/EMBOR-2023-57264V1_SourceDataForFigure1B-E/D/._Fig1D_Readme.rtf
- EMBOR-2023-57264V1_SourceDataForFigure1B-E/D/ref_PF_MRA_14PF_PLUS.em
- EMBOR-2023-57264V1_SourceDataForFigure1B-E/D/ref_13PF_plus_11.808Apx.png
- EMBOR-2023-57264V1_SourceDataForFigure1B-E/D/ref_PF_MRA_12PF_PLUS.em
- EMBOR-2023-57264V1_SourceDataForFigure1B-E/D/ref_PF_MRA_15PF_PLUS.em
- EMBOR-2023-57264V1_SourceDataForFigure1B-E/D/ref_12PF_plus_11.808Apx.png
- EMBOR-2023-57264V1_SourceDataForFigure1B-E/D/Fig1D_E_EV1G_H_MicrotubuleAnalysis_compact.xlsx
- __MACOSX/EMBOR-2023-57264V1_SourceDataForFigure1B-E/D/._Fig1D_E_EV1G_H_MicrotubuleAnalysis_compact.xlsx
- EMBOR-2023-57264V1_SourceDataForFigure1B-E/D/ref_PF_MRA_13PF_PLUS.em
- EMBOR-2023-57264V1_SourceDataForFigure1B-E/E/.DS_Store
- __MACOSX/EMBOR-2023-57264V1_SourceDataForFigure1B-E/E/._.DS_Store
- EMBOR-2023-57264V1_SourceDataForFigure1B-E/E/Fig1E.pzfx
- __MACOSX/EMBOR-2023-57264V1_SourceDataForFigure1B-E/E/._Fig1E.pzfx
- EMBOR-2023-57264V1_SourceDataForFigure1B-E/E/Fig1D_E_EV1G_H_MicrotubuleAnalysis_compact.xlsx
- __MACOSX/EMBOR-2023-57264V1_SourceDataForFigure1B-E/E/._Fig1D_E_EV1G_H_MicrotubuleAnalysis_compact.xlsx
- EMBOR-2023-57264V1_SourceDataForFigure1B-E/B/DZ4_2A_TS_08.tif
- __MACOSX/EMBOR-2023-57264V1_SourceDataForFigure1B-E/B/._DZ4_2A_TS_08.tif
- EMBOR-2023-57264V1_SourceDataForFigure1B-E/B/DZ4_2A_TS_08.png
- EMBOR-2023-57264V1_SourceDataForFigure1B-E/B/Fig1B_Readme.rtf
- __MACOSX/EMBOR-2023-57264V1_SourceDataForFigure1B-E/B/._Fig1B_Readme.rtf
