# Supplementary material for: CryoET shows cofilactin filaments inside the microtubule lumen
Source: EMBO Rep. 2023 Sep 13;24(11):e57264. doi: 10.15252/embr.202357264 (PMC10626427; doi:10.15252/embr.202357264)
Supplement: Supplementary file 10 — Source Data for Figure 2 [file EMBR-24-e57264-s007.zip]

Archive with 46 entries (40 files):
- EMBOR-2023-57264V1_SourceDataForFigure2A-E/
- EMBOR-2023-57264V1_SourceDataForFigure2A-E/.DS_Store
- __MACOSX/EMBOR-2023-57264V1_SourceDataForFigure2A-E/._.DS_Store
- EMBOR-2023-57264V1_SourceDataForFigure2A-E/A/
- EMBOR-2023-57264V1_SourceDataForFigure2A-E/C/
- EMBOR-2023-57264V1_SourceDataForFigure2A-E/D/
- EMBOR-2023-57264V1_SourceDataForFigure2A-E/E/
- EMBOR-2023-57264V1_SourceDataForFigure2A-E/B/
- EMBOR-2023-57264V1_SourceDataForFigure2A-E/A/.DS_Store
- __MACOSX/EMBOR-2023-57264V1_SourceDataForFigure2A-E/A/._.DS_Store
- EMBOR-2023-57264V1_SourceDataForFigure2A-E/A/Fig2A_Readme.rtf
- __MACOSX/EMBOR-2023-57264V1_SourceDataForFigure2A-E/A/._Fig2A_Readme.rtf
- EMBOR-2023-57264V1_SourceDataForFigure2A-E/A/210725_DZ1_TS_070_LumFil.png
- EMBOR-2023-57264V1_SourceDataForFigure2A-E/C/.DS_Store
- __MACOSX/EMBOR-2023-57264V1_SourceDataForFigure2A-E/C/._.DS_Store
- EMBOR-2023-57264V1_SourceDataForFigure2A-E/C/Fig2C.pzfx
- __MACOSX/EMBOR-2023-57264V1_SourceDataForFigure2A-E/C/._Fig2C.pzfx
- EMBOR-2023-57264V1_SourceDataForFigure2A-E/C/Dataset6_220720_DMSO_TG_LuminalFilamentAnalysis.xlsx
- __MACOSX/EMBOR-2023-57264V1_SourceDataForFigure2A-E/C/._Dataset6_220720_DMSO_TG_LuminalFilamentAnalysis.xlsx
- EMBOR-2023-57264V1_SourceDataForFigure2A-E/C/Dataset7_220721_DMSO_TG_LuminalFilamentAnalysis.xlsx
- __MACOSX/EMBOR-2023-57264V1_SourceDataForFigure2A-E/C/._Dataset7_220721_DMSO_TG_LuminalFilamentAnalysis.xlsx
- EMBOR-2023-57264V1_SourceDataForFigure2A-E/C/Dataset5_220617_DMSO_TG_LuminalFilamentAnalysis.xlsx
- __MACOSX/EMBOR-2023-57264V1_SourceDataForFigure2A-E/C/._Dataset5_220617_DMSO_TG_LuminalFilamentAnalysis.xlsx
- EMBOR-2023-57264V1_SourceDataForFigure2A-E/D/.DS_Store
- __MACOSX/EMBOR-2023-57264V1_SourceDataForFigure2A-E/D/._.DS_Store
- EMBOR-2023-57264V1_SourceDataForFigure2A-E/D/Fig2D.pzfx
- __MACOSX/EMBOR-2023-57264V1_SourceDataForFigure2A-E/D/._Fig2D.pzfx
- EMBOR-2023-57264V1_SourceDataForFigure2A-E/D/Dataset6_220720_DMSO_TG_LuminalFilamentAnalysis.xlsx
- __MACOSX/EMBOR-2023-57264V1_SourceDataForFigure2A-E/D/._Dataset6_220720_DMSO_TG_LuminalFilamentAnalysis.xlsx
- EMBOR-2023-57264V1_SourceDataForFigure2A-E/D/Dataset7_220721_DMSO_TG_LuminalFilamentAnalysis.xlsx
- __MACOSX/EMBOR-2023-57264V1_SourceDataForFigure2A-E/D/._Dataset7_220721_DMSO_TG_LuminalFilamentAnalysis.xlsx
- EMBOR-2023-57264V1_SourceDataForFigure2A-E/D/Dataset5_220617_DMSO_TG_LuminalFilamentAnalysis.xlsx
- __MACOSX/EMBOR-2023-57264V1_SourceDataForFigure2A-E/D/._Dataset5_220617_DMSO_TG_LuminalFilamentAnalysis.xlsx
- EMBOR-2023-57264V1_SourceDataForFigure2A-E/E/.DS_Store
- __MACOSX/EMBOR-2023-57264V1_SourceDataForFigure2A-E/E/._.DS_Store
- EMBOR-2023-57264V1_SourceDataForFigure2A-E/E/Fig2E.pzfx
- __MACOSX/EMBOR-2023-57264V1_SourceDataForFigure2A-E/E/._Fig2E.pzfx
- EMBOR-2023-57264V1_SourceDataForFigure2A-E/E/Dataset6_220720_DMSO_TG_LuminalFilamentAnalysis.xlsx
- __MACOSX/EMBOR-2023-57264V1_SourceDataForFigure2A-E/E/._Dataset6_220720_DMSO_TG_LuminalFilamentAnalysis.xlsx
- EMBOR-2023-57264V1_SourceDataForFigure2A-E/E/Dataset7_220721_DMSO_TG_LuminalFilamentAnalysis.xlsx
- __MACOSX/EMBOR-2023-57264V1_SourceDataForFigure2A-E/E/._Dataset7_220721_DMSO_TG_LuminalFilamentAnalysis.xlsx
- EMBOR-2023-57264V1_SourceDataForFigure2A-E/E/Dataset5_220617_DMSO_TG_LuminalFilamentAnalysis.xlsx
- __MACOSX/EMBOR-2023-57264V1_SourceDataForFigure2A-E/E/._Dataset5_220617_DMSO_TG_LuminalFilamentAnalysis.xlsx
- EMBOR-2023-57264V1_SourceDataForFigure2A-E/B/220721_TS_297_2-3FilsFOV.png
- EMBOR-2023-57264V1_SourceDataForFigure2A-E/B/Fig2B_Readme.rtf
- __MACOSX/EMBOR-2023-57264V1_SourceDataForFigure2A-E/B/._Fig2B_Readme.rtf
