# Supplementary material for: CryoET shows cofilactin filaments inside the microtubule lumen
Source: EMBO Rep. 2023 Sep 13;24(11):e57264. doi: 10.15252/embr.202357264 (PMC10626427; doi:10.15252/embr.202357264)
Supplement: Supplementary file 11 — Source Data for Figure 3 [file EMBR-24-e57264-s001.zip]

Archive with 119 entries (103 files):
- EMBOR-2023-57264V1_SourceDataForFigure3A-B_H-L/
- EMBOR-2023-57264V1_SourceDataForFigure3A-B_H-L/.DS_Store
- __MACOSX/EMBOR-2023-57264V1_SourceDataForFigure3A-B_H-L/._.DS_Store
- EMBOR-2023-57264V1_SourceDataForFigure3A-B_H-L/I/
- EMBOR-2023-57264V1_SourceDataForFigure3A-B_H-L/A/
- EMBOR-2023-57264V1_SourceDataForFigure3A-B_H-L/H/
- EMBOR-2023-57264V1_SourceDataForFigure3A-B_H-L/J/
- EMBOR-2023-57264V1_SourceDataForFigure3A-B_H-L/B/
- EMBOR-2023-57264V1_SourceDataForFigure3A-B_H-L/K/
- EMBOR-2023-57264V1_SourceDataForFigure3A-B_H-L/L/
- EMBOR-2023-57264V1_SourceDataForFigure3A-B_H-L/I/Fig3I_WesternBlot_CytD_TG_MGtreatments_Quantification.pzfx
- __MACOSX/EMBOR-2023-57264V1_SourceDataForFigure3A-B_H-L/I/._Fig3I_WesternBlot_CytD_TG_MGtreatments_Quantification.pzfx
- EMBOR-2023-57264V1_SourceDataForFigure3A-B_H-L/I/.DS_Store
- __MACOSX/EMBOR-2023-57264V1_SourceDataForFigure3A-B_H-L/I/._.DS_Store
- EMBOR-2023-57264V1_SourceDataForFigure3A-B_H-L/I/221113_blot4/
- EMBOR-2023-57264V1_SourceDataForFigure3A-B_H-L/I/221017_blot2/
- EMBOR-2023-57264V1_SourceDataForFigure3A-B_H-L/I/221020_blot3/
- EMBOR-2023-57264V1_SourceDataForFigure3A-B_H-L/I/221014_blot1/
- EMBOR-2023-57264V1_SourceDataForFigure3A-B_H-L/I/Fig3I_WesternBlot_CytD_TG_MGtreatments_quantification.xlsx
- __MACOSX/EMBOR-2023-57264V1_SourceDataForFigure3A-B_H-L/I/._Fig3I_WesternBlot_CytD_TG_MGtreatments_quantification.xlsx
- EMBOR-2023-57264V1_SourceDataForFigure3A-B_H-L/A/Fig3A_LumFil_TS_328.png
- EMBOR-2023-57264V1_SourceDataForFigure3A-B_H-L/A/Fig3A_Readme.rtf
- __MACOSX/EMBOR-2023-57264V1_SourceDataForFigure3A-B_H-L/A/._Fig3A_Readme.rtf
- EMBOR-2023-57264V1_SourceDataForFigure3A-B_H-L/H/Fig3H_Readme.rtf
- __MACOSX/EMBOR-2023-57264V1_SourceDataForFigure3A-B_H-L/H/._Fig3H_Readme.rtf
- EMBOR-2023-57264V1_SourceDataForFigure3A-B_H-L/H/Blot2_P-cofilin.png
- __MACOSX/EMBOR-2023-57264V1_SourceDataForFigure3A-B_H-L/H/._Blot2_P-cofilin.png
- EMBOR-2023-57264V1_SourceDataForFigure3A-B_H-L/H/.DS_Store
- __MACOSX/EMBOR-2023-57264V1_SourceDataForFigure3A-B_H-L/H/._.DS_Store
- EMBOR-2023-57264V1_SourceDataForFigure3A-B_H-L/H/Blot2_Annotated_Western_221017.png
- EMBOR-2023-57264V1_SourceDataForFigure3A-B_H-L/H/Blot2_TotalCofilin.png
- __MACOSX/EMBOR-2023-57264V1_SourceDataForFigure3A-B_H-L/H/._Blot2_TotalCofilin.png
- EMBOR-2023-57264V1_SourceDataForFigure3A-B_H-L/H/Blot2_tubulin.png
- __MACOSX/EMBOR-2023-57264V1_SourceDataForFigure3A-B_H-L/H/._Blot2_tubulin.png
- EMBOR-2023-57264V1_SourceDataForFigure3A-B_H-L/H/Blot2_coliometric.png
- __MACOSX/EMBOR-2023-57264V1_SourceDataForFigure3A-B_H-L/H/._Blot2_coliometric.png
- EMBOR-2023-57264V1_SourceDataForFigure3A-B_H-L/J/Fig3J_Readme.rtf
- __MACOSX/EMBOR-2023-57264V1_SourceDataForFigure3A-B_H-L/J/._Fig3J_Readme.rtf
- EMBOR-2023-57264V1_SourceDataForFigure3A-B_H-L/J/Fig3J_alpha-tubulin_Dataset9.png
- __MACOSX/EMBOR-2023-57264V1_SourceDataForFigure3A-B_H-L/J/._Fig3J_alpha-tubulin_Dataset9.png
- EMBOR-2023-57264V1_SourceDataForFigure3A-B_H-L/J/Fig3J_cofilin_Dataset9.png
- __MACOSX/EMBOR-2023-57264V1_SourceDataForFigure3A-B_H-L/J/._Fig3J_cofilin_Dataset9.png
- EMBOR-2023-57264V1_SourceDataForFigure3A-B_H-L/J/Dataset9_Annotated_Western.png
- EMBOR-2023-57264V1_SourceDataForFigure3A-B_H-L/B/Fig3B_Cytoplasmic_F-actin_TS_215.png
- EMBOR-2023-57264V1_SourceDataForFigure3A-B_H-L/B/Fig3B_Readme.rtf
- __MACOSX/EMBOR-2023-57264V1_SourceDataForFigure3A-B_H-L/B/._Fig3B_Readme.rtf
- EMBOR-2023-57264V1_SourceDataForFigure3A-B_H-L/K/.DS_Store
- __MACOSX/EMBOR-2023-57264V1_SourceDataForFigure3A-B_H-L/K/._.DS_Store
- EMBOR-2023-57264V1_SourceDataForFigure3A-B_H-L/K/Fig3K_WesternBlot_CofilinKD_Efficiency.xlsx
- __MACOSX/EMBOR-2023-57264V1_SourceDataForFigure3A-B_H-L/K/._Fig3K_WesternBlot_CofilinKD_Efficiency.xlsx
- EMBOR-2023-57264V1_SourceDataForFigure3A-B_H-L/K/Dataset11_D1_221124_Acq_230202/
- EMBOR-2023-57264V1_SourceDataForFigure3A-B_H-L/K/Dataset9_D1_221201_western_221210_Acq_221208/
- EMBOR-2023-57264V1_SourceDataForFigure3A-B_H-L/K/Dataset10_D1_221209_western_Acq_221216/
- EMBOR-2023-57264V1_SourceDataForFigure3A-B_H-L/K/Dataset12_D1_230117_Acq_230203/
- EMBOR-2023-57264V1_SourceDataForFigure3A-B_H-L/K/Fig3K_WesternBlot_CofilinKD_efficiency.pzfx
- __MACOSX/EMBOR-2023-57264V1_SourceDataForFigure3A-B_H-L/K/._Fig3K_WesternBlot_CofilinKD_efficiency.pzfx
- EMBOR-2023-57264V1_SourceDataForFigure3A-B_H-L/L/Fig3L_bare_f-actin_job091_class007_transBG.png
- EMBOR-2023-57264V1_SourceDataForFigure3A-B_H-L/L/Fig3L_Other_job091_class005_transBG.png
- EMBOR-2023-57264V1_SourceDataForFigure3A-B_H-L/L/Fig3L_SubtomogramClassification_LumFilMorphologies.ods
- __MACOSX/EMBOR-2023-57264V1_SourceDataForFigure3A-B_H-L/L/._Fig3L_SubtomogramClassification_LumFilMorphologies.ods
- EMBOR-2023-57264V1_SourceDataForFigure3A-B_H-L/L/Fig3L_CofilinKD_LuminalFilamentMorphology_Classification.pzfx
- __MACOSX/EMBOR-2023-57264V1_SourceDataForFigure3A-B_H-L/L/._Fig3L_CofilinKD_LuminalFilamentMorphology_Classification.pzfx
- EMBOR-2023-57264V1_SourceDataForFigure3A-B_H-L/L/Fig3L_Cofilactin_job091_class003_transBG.png
- EMBOR-2023-57264V1_SourceDataForFigure3A-B_H-L/I/221113_blot4/Blot4_P-cofilin_TotalCofilin_tubulin_quantification.tif
- __MACOSX/EMBOR-2023-57264V1_SourceDataForFigure3A-B_H-L/I/221113_blot4/._Blot4_P-cofilin_TotalCofilin_tubulin_quantification.tif
- EMBOR-2023-57264V1_SourceDataForFigure3A-B_H-L/I/221113_blot4/.DS_Store
- __MACOSX/EMBOR-2023-57264V1_SourceDataForFigure3A-B_H-L/I/221113_blot4/._.DS_Store
- EMBOR-2023-57264V1_SourceDataForFigure3A-B_H-L/I/221113_blot4/Blot4_tubulin_quantification.tif
- __MACOSX/EMBOR-2023-57264V1_SourceDataForFigure3A-B_H-L/I/221113_blot4/._Blot4_tubulin_quantification.tif
- EMBOR-2023-57264V1_SourceDataForFigure3A-B_H-L/I/221113_blot4/Blot4_Annotated.png
- EMBOR-2023-57264V1_SourceDataForFigure3A-B_H-L/I/221113_blot4/Blot4_coliometric.tif
- __MACOSX/EMBOR-2023-57264V1_SourceDataForFigure3A-B_H-L/I/221113_blot4/._Blot4_coliometric.tif
- EMBOR-2023-57264V1_SourceDataForFigure3A-B_H-L/I/221017_blot2/Blot2_TotalCofilinRight_P-cofilinLeft_quantification.tif
- __MACOSX/EMBOR-2023-57264V1_SourceDataForFigure3A-B_H-L/I/221017_blot2/._Blot2_TotalCofilinRight_P-cofilinLeft_quantification.tif
- EMBOR-2023-57264V1_SourceDataForFigure3A-B_H-L/I/221017_blot2/Blot2_tubulin_quantification.tif
- __MACOSX/EMBOR-2023-57264V1_SourceDataForFigure3A-B_H-L/I/221017_blot2/._Blot2_tubulin_quantification.tif
- EMBOR-2023-57264V1_SourceDataForFigure3A-B_H-L/I/221017_blot2/.DS_Store
- __MACOSX/EMBOR-2023-57264V1_SourceDataForFigure3A-B_H-L/I/221017_blot2/._.DS_Store
- EMBOR-2023-57264V1_SourceDataForFigure3A-B_H-L/I/221017_blot2/Blot2_Annotated_Western_221017.png
- EMBOR-2023-57264V1_SourceDataForFigure3A-B_H-L/I/221020_blot3/.DS_Store
- __MACOSX/EMBOR-2023-57264V1_SourceDataForFigure3A-B_H-L/I/221020_blot3/._.DS_Store
- EMBOR-2023-57264V1_SourceDataForFigure3A-B_H-L/I/221020_blot3/Blot3_P-cofilin_quantification.tif
- __MACOSX/EMBOR-2023-57264V1_SourceDataForFigure3A-B_H-L/I/221020_blot3/._Blot3_P-cofilin_quantification.tif
- EMBOR-2023-57264V1_SourceDataForFigure3A-B_H-L/I/221020_blot3/Blot3_tubulinTop_TotalCofilinBottom_quantification.tif
- __MACOSX/EMBOR-2023-57264V1_SourceDataForFigure3A-B_H-L/I/221020_blot3/._Blot3_tubulinTop_TotalCofilinBottom_quantification.tif
- EMBOR-2023-57264V1_SourceDataForFigure3A-B_H-L/I/221020_blot3/Blot3_Annotated_Western_221020.png
- EMBOR-2023-57264V1_SourceDataForFigure3A-B_H-L/I/221014_blot1/.DS_Store
- __MACOSX/EMBOR-2023-57264V1_SourceDataForFigure3A-B_H-L/I/221014_blot1/._.DS_Store
- EMBOR-2023-57264V1_SourceDataForFigure3A-B_H-L/I/221014_blot1/Blot1_tubulinTop_quantification.tif
- __MACOSX/EMBOR-2023-57264V1_SourceDataForFigure3A-B_H-L/I/221014_blot1/._Blot1_tubulinTop_quantification.tif
- EMBOR-2023-57264V1_SourceDataForFigure3A-B_H-L/I/221014_blot1/Blot1_TotalCofilin_quantification.tif
- __MACOSX/EMBOR-2023-57264V1_SourceDataForFigure3A-B_H-L/I/221014_blot1/._Blot1_TotalCofilin_quantification.tif
- EMBOR-2023-57264V1_SourceDataForFigure3A-B_H-L/I/221014_blot1/Blot1_P-cofilin_quantification.tif
- __MACOSX/EMBOR-2023-57264V1_SourceDataForFigure3A-B_H-L/I/221014_blot1/._Blot1_P-cofilin_quantification.tif
- EMBOR-2023-57264V1_SourceDataForFigure3A-B_H-L/I/221014_blot1/Blot1_Annotated_Western_221014.png
- EMBOR-2023-57264V1_SourceDataForFigure3A-B_H-L/K/Dataset11_D1_221124_Acq_230202/.DS_Store
- __MACOSX/EMBOR-2023-57264V1_SourceDataForFigure3A-B_H-L/K/Dataset11_D1_221124_Acq_230202/._.DS_Store
- EMBOR-2023-57264V1_SourceDataForFigure3A-B_H-L/K/Dataset11_D1_221124_Acq_230202/Dataset11_cofilin_tubulin_quantification_lanes3_4.tif
- __MACOSX/EMBOR-2023-57264V1_SourceDataForFigure3A-B_H-L/K/Dataset11_D1_221124_Acq_230202/._Dataset11_cofilin_tubulin_quantification_lanes3_4.tif
- EMBOR-2023-57264V1_SourceDataForFigure3A-B_H-L/K/Dataset11_D1_221124_Acq_230202/Dataset11_Annotated_Western.png.png
- EMBOR-2023-57264V1_SourceDataForFigure3A-B_H-L/K/Dataset9_D1_221201_western_221210_Acq_221208/Dataset9_Cofilin_quantification_Lanes1_2.tif
- __MACOSX/EMBOR-2023-57264V1_SourceDataForFigure3A-B_H-L/K/Dataset9_D1_221201_western_221210_Acq_221208/._Dataset9_Cofilin_quantification_Lanes1_2.tif
- EMBOR-2023-57264V1_SourceDataForFigure3A-B_H-L/K/Dataset9_D1_221201_western_221210_Acq_221208/.DS_Store
- __MACOSX/EMBOR-2023-57264V1_SourceDataForFigure3A-B_H-L/K/Dataset9_D1_221201_western_221210_Acq_221208/._.DS_Store
- EMBOR-2023-57264V1_SourceDataForFigure3A-B_H-L/K/Dataset9_D1_221201_western_221210_Acq_221208/Dataset9_Tubulin_quantification_Lanes1_2.tif
- __MACOSX/EMBOR-2023-57264V1_SourceDataForFigure3A-B_H-L/K/Dataset9_D1_221201_western_221210_Acq_221208/._Dataset9_Tubulin_quantification_Lanes1_2.tif
- EMBOR-2023-57264V1_SourceDataForFigure3A-B_H-L/K/Dataset9_D1_221201_western_221210_Acq_221208/Dataset9_Annotated_Western.png
- EMBOR-2023-57264V1_SourceDataForFigure3A-B_H-L/K/Dataset10_D1_221209_western_Acq_221216/.DS_Store
- __MACOSX/EMBOR-2023-57264V1_SourceDataForFigure3A-B_H-L/K/Dataset10_D1_221209_western_Acq_221216/._.DS_Store
- EMBOR-2023-57264V1_SourceDataForFigure3A-B_H-L/K/Dataset10_D1_221209_western_Acq_221216/Dataset10_Annotated_Western.png.png
- EMBOR-2023-57264V1_SourceDataForFigure3A-B_H-L/K/Dataset10_D1_221209_western_Acq_221216/Dataset10_cofilin_tubulin_quantification_lanes8_9.tif
- __MACOSX/EMBOR-2023-57264V1_SourceDataForFigure3A-B_H-L/K/Dataset10_D1_221209_western_Acq_221216/._Dataset10_cofilin_tubulin_quantification_lanes8_9.tif
- EMBOR-2023-57264V1_SourceDataForFigure3A-B_H-L/K/Dataset12_D1_230117_Acq_230203/.DS_Store
- __MACOSX/EMBOR-2023-57264V1_SourceDataForFigure3A-B_H-L/K/Dataset12_D1_230117_Acq_230203/._.DS_Store
- EMBOR-2023-57264V1_SourceDataForFigure3A-B_H-L/K/Dataset12_D1_230117_Acq_230203/Dataset12_Annotated_Western.png.png
- EMBOR-2023-57264V1_SourceDataForFigure3A-B_H-L/K/Dataset12_D1_230117_Acq_230203/Dataset12_tubulin_quantification_lanes7_8_gel1.tif
- __MACOSX/EMBOR-2023-57264V1_SourceDataForFigure3A-B_H-L/K/Dataset12_D1_230117_Acq_230203/._Dataset12_tubulin_quantification_lanes7_8_gel1.tif
- EMBOR-2023-57264V1_SourceDataForFigure3A-B_H-L/K/Dataset12_D1_230117_Acq_230203/Dataset12_cofilin_quantification_lanes7_8_gel1.tif.tif
- __MACOSX/EMBOR-2023-57264V1_SourceDataForFigure3A-B_H-L/K/Dataset12_D1_230117_Acq_230203/._Dataset12_cofilin_quantification_lanes7_8_gel1.tif.tif
