# Supplementary material for: CryoET shows cofilactin filaments inside the microtubule lumen
Source: EMBO Rep. 2023 Sep 13;24(11):e57264. doi: 10.15252/embr.202357264 (PMC10626427; doi:10.15252/embr.202357264)
Supplement: Supplementary file 11 — Source Data for Figure 3 [file EMBR-24-e57264-s001.zip › EMBOR-2023-57264V1_SourceDataForFigure3A-B_H-L/I/Fig3I_WesternBlot_CytD_TG_MGtreatments_quantification.xlsx]

## Sheet: summary
Normalized signal	normalized S3P-twinstar/normalized twinstar
	14.10.2022	17.10.2022	20.10.2022	13.11.2022
DMSO	1	1	1	1
2.5uM CytD	0.932758	0.630493	0.812195	0.555237
2uM thapsi	0.411294	0.475557	0.757056	0.416174
2.5uM CytD & 2uM thapsi	0.616825	0.340941	0.899525	0.303035
25uM MG132	1.76693	1.17474	1.79129	1.75134
2.5uM CytD & 25uM MG132	1.36097	0.70426	1.09987	0.952871

## Sheet: 14.10.2022
14.10.2022
square size	13x34											20x35
date	14.10.2022	5h drug incubation									date	14.10.2022	5h drug incubation
antibody	S3P-twinstar										antibody	twinstar
treatment		Area	Mean	Min	Max	IntDen	RawIntDens	Slice			treatment		Area	Mean	Min	Max	IntDen	RawIntDens	Slice
DMSO	1	8.23547e+06	15935.4	7484	29488	1.31235e+11	7043436	1			DMSO	1	1.30426e+07	36471.7	2392	65535	4.75686e+11	25530224	1
2.5uM CytD	2	8.23547e+06	10299.6	6044	15684	8.48221e+10	4552424	1			2.5uM CytD	2	1.30426e+07	31452.2	1964	65535	4.10218e+11	22016540	1
2uM thapsi	3	8.23547e+06	8528.05	5672	11016	7.02325e+10	3769400	1			2uM thapsi	4	1.30426e+07	30363.1	2852	65535	3.96014e+11	21254163	1
2.5uM CytD & 2uM thapsi	4	8.23547e+06	9829.72	5992	12940	8.09524e+10	4344736	1			2.5uM CytD & 2uM thapsi	5	1.30426e+07	31860.3	3472	65535	4.15541e+11	22302210	1
25uM MG132	5	8.23547e+06	17883.4	7424	38624	1.47278e+11	7904448	1			25uM MG132	6	1.30426e+07	34471.7	3056	65535	4.49601e+11	24130206	1
2.5uM CytD & 25uM MG132	6	8.23547e+06	12250.6	7184	20152	1.00889e+11	5414752	1			2.5uM CytD & 25uM MG132	7	1.30426e+07	33972.2	1036	65535	4.43085e+11	23780509	1
date	14.10.2022	5h drug incubation									date	14.10.2022	5h drug incubation
antibody	a-tubulin										antibody	a-tubulin
size	22x37
treatment		Area	Mean	Min	Max	IntDen	RawIntDens	Slice			treatment
DMSO	1	1.51667e+07	38502.7	2026	65535	5.83957e+11	31341157	1			DMSO	1	1.51667e+07	29195.3	961	65535	4.42796e+11	23764968	1
2.5uM CytD	2	1.51667e+07	36594.5	2542	65535	5.55017e+11	29787939	1			2.5uM CytD	2	1.51667e+07	34533.7	5969	65535	5.23762e+11	28110466	1
2uM thapsi	4	1.51667e+07	39517.5	6509	65535	5.99349e+11	32167239	1			2uM thapsi	3	1.51667e+07	19171.9	2443	48412	2.90775e+11	15605963	1
2.5uM CytD & 2uM thapsi	5	1.51667e+07	29577.5	2976	65535	4.48592e+11	24076064	1			2.5uM CytD & 2uM thapsi	4	1.51667e+07	19591.1	2519	49976	2.97133e+11	15947186	1
25uM MG132	6	1.51667e+07	18361.4	1795	51298	2.78482e+11	14946203	1			25uM MG132	5	1.51667e+07	20718.9	1431	54733	3.14238e+11	16865219	1
2.5uM CytD & 25uM MG132	7	1.51667e+07	24502.9	2871	65535	3.71628e+11	19945384	1			2.5uM CytD & 25uM MG132	6	1.51667e+07	30638	2573	65535	4.64676e+11	24939303	1
	DMSO factor	DMSO factor										DMSO factor	DMSO factor
	1.31235e+11	5.83957e+11										4.75686e+11	4.42796e+11
quantification	Norm S3P	tubulin IntDen		norm S3P-twinstar normalized to loading control							quantification	total twinstar	tubulin IntDen		norm tot twinstar norm to loading control
DMSO	1	1		1							DMSO	1	1		1
2.5uM CytD	0.646336	0.950442		0.680037							2.5uM CytD	0.862372	1.18285		0.729061
2uM thapsi	0.535165	1.02636		0.521421							2uM thapsi	0.83251	0.656679		1.26776
2.5uM CytD & 2uM thapsi	0.616849	0.768193		0.802987							2.5uM CytD & 2uM thapsi	0.873561	0.671038		1.30181
25uM MG132	1.12224	0.476887		2.35327							25uM MG132	0.945162	0.709667		1.33184
2.5uM CytD & 25uM MG132	0.768766	0.636396		1.208							2.5uM CytD & 25uM MG132	0.931465	1.04941		0.887604
Normalized signal	normalized S3P-twinstar/normalized twinstar
DMSO	1
2.5uM CytD	0.932758
2uM thapsi	0.411294
2.5uM CytD & 2uM thapsi	0.616825
25uM MG132	1.76693
2.5uM CytD & 25uM MG132	1.36097

## Sheet: 17.10.2022
17.10.2022
square size	19x40											18x34
date	17.10.2022	5h drug incubation									date	17.10.2022	5h drug incubation
antibody	S3P-twinstar										antibody	twinstar
treatment		Area	Mean	Min	Max	IntDen	RawIntDens	Slice			treatment		Area	Mean	Min	Max	IntDen
DMSO	1	1.41605e+07	36859.3	4756	65535	5.21947e+11	28013038	1			DMSO	7	1.41605e+07	16288.5	2408	39540	2.30654e+11	12379260	1
2.5uM CytD	2	1.41605e+07	30002.8	4828	65535	4.24855e+11	22802104	1			2.5uM CytD	8	1.41605e+07	18665.1	2608	47260	2.64307e+11	14185440	1
2uM thapsi	3	1.41605e+07	16543.2	4468	42880	2.3426e+11	12572824	1			2uM thapsi	9	1.41605e+07	14945.5	2608	35776	2.11637e+11	11358592	1
2.5uM CytD & 2uM thapsi	4	1.41605e+07	11403.5	4468	24576	1.6148e+11	8666668	1			2.5uM CytD & 2uM thapsi	10	1.41605e+07	13926.3	2720	36000	1.97203e+11	10583956	1
25uM MG132	5	1.41605e+07	40410.3	5612	65535	5.72232e+11	30711855	1			25uM MG132	11	1.41605e+07	14029	2260	34852	1.98659e+11	10662064	1
2.5uM CytD & 25uM MG132	6	1.41605e+07	29784.3	4632	65535	4.21762e+11	22636078	1			2.5uM CytD & 25uM MG132	12	1.41605e+07	16874.4	1960	44692	2.38951e+11	12824552	1
date	17.10.2022	5h drug incubation									date	17.10.2022	5h drug incubation
antibody	a-tubulin										antibody	a-tubulin
size	17x38
treatment		Area	Mean	Min	Max	IntDen	RawIntDens	Slice			treatment
DMSO	1	1.20365e+07	33839.8	7008	65535	4.07311e+11	21860504	1			DMSO	7	1.20365e+07	39399.7	7584	65535	4.74233e+11	25452197	1
2.5uM CytD	2	1.20365e+07	41116	12040	65535	4.94891e+11	26560943	1			2.5uM CytD	8	1.20365e+07	42490.3	11008	65535	5.11433e+11	27448741	1
2uM thapsi	3	1.20365e+07	37119.8	7952	65535	4.46791e+11	23979398	1			2uM thapsi	9	1.20365e+07	42017.6	11840	65535	5.05742e+11	27143338	1
2.5uM CytD & 2uM thapsi	4	1.20365e+07	36901.5	11584	65535	4.44163e+11	23838363	1			2.5uM CytD & 2uM thapsi	10	1.20365e+07	40480.8	12020	65535	4.87246e+11	26150627	1
25uM MG132	5	1.20365e+07	36211.3	10560	65535	4.35856e+11	23392531	1			25uM MG132	11	1.20365e+07	38909.2	8140	65535	4.68328e+11	25135319	1
2.5uM CytD & 25uM MG132	6	1.20365e+07	42380.3	8336	65535	5.10109e+11	27377696	1			2.5uM CytD & 25uM MG132	12	1.20365e+07	44552.2	6324	65535	5.36251e+11	28780719	1
	DMSO factor	DMSO factor										DMSO factor	DMSO factor
	5.21947e+11	4.07311e+11										2.30654e+11	4.74233e+11
quantification	Norm S3P	tubulin IntDen		norm S3P-twinstar normalized to loading control							quantification	total twinstar	tubulin IntDen		norm tot twinstar norm to loading control
DMSO	1	1		1							DMSO	1	1		1
2.5uM CytD	0.813982	1.21502		0.669933							2.5uM CytD	1.1459	1.07844		1.06255
2uM thapsi	0.44882	1.09693		0.409161							2uM thapsi	0.91755	1.06644		0.860383
2.5uM CytD & 2uM thapsi	0.30938	1.09048		0.283711							2.5uM CytD & 2uM thapsi	0.854975	1.02744		0.83214
25uM MG132	1.09634	1.07008		1.02454							25uM MG132	0.861284	0.98755		0.872143
2.5uM CytD & 25uM MG132	0.808055	1.25238		0.645215							2.5uM CytD & 25uM MG132	1.03597	1.13078		0.91616
Normalized signal
DMSO	1
2.5uM CytD	0.630493
2uM thapsi	0.475557
2.5uM CytD & 2uM thapsi	0.340941
25uM MG132	1.17474
2.5uM CytD & 25uM MG132	0.70426

## Sheet: 20.10.2022
20.10.2022
square size	14x37											33x16
date	20.10.2022	5h drug incubation									date	20.10.2022	5h drug incubation
antibody	S3P-twinstar										antibody	twinstar
treatment		Area	Mean	Min	Max	IntDen	RawIntDens	Slice			treatment		Area	Mean	Min	Max	IntDen
DMSO	7	9.65152e+06	31879.7	10553	65535	3.07688e+11	16513697	1			DMSO	1	9.50247e+06	39792.3	4500	65535	3.78125e+11	20294078	1
2.5uM CytD	8	9.65152e+06	28851.7	9883	64751	2.78463e+11	14945198	1			2.5uM CytD	2	9.50247e+06	44794.7	5268	65535	4.2566e+11	22845306	1
2uM thapsi	9	9.65152e+06	11886.7	9755	14914	1.14725e+11	6157312	1			2uM thapsi	3	9.50247e+06	30215.1	4520	65535	2.87118e+11	15409693	1
2.5uM CytD & 2uM thapsi	10	9.65152e+06	11736.8	9348	13825	1.13278e+11	6079688	1			2.5uM CytD & 2uM thapsi	4	9.50247e+06	24011.4	1568	51048	2.28167e+11	12245812	1
25uM MG132	11	9.65152e+06	32231.7	10664	65535	3.11085e+11	16696043	1			25uM MG132	5	9.50247e+06	29726.9	2656	65535	2.82478e+11	15160695	1
2.5uM CytD & 25uM MG132	12	9.65152e+06	27034.9	10341	65535	2.60928e+11	14004062	1			2.5uM CytD & 25uM MG132	6	9.50247e+06	37444.2	3412	65535	3.55813e+11	19096557	1
date	20.10.2022	5h drug incubation									date	20.10.2022	5h drug incubation
antibody	a-tubulin										antibody	a-tubulin
size	19x33
treatment		Area	Mean	Min	Max	IntDen	RawIntDens	Slice			treatment
DMSO	1	9.50247e+06	32118.7	6552	65535	3.05207e+11	16380555	1			DMSO	7	9.50247e+06	31868.9	2792	65535	3.02833e+11	16253152	1
2.5uM CytD	2	9.50247e+06	42517	4392	65535	4.04017e+11	21683684	1			2.5uM CytD	8	9.50247e+06	42618.9	2660	65535	4.04985e+11	21735652	1
2uM thapsi	3	9.50247e+06	24201.6	2548	65535	2.29975e+11	12342815	1			2uM thapsi	9	9.50247e+06	37021.9	6248	65535	3.518e+11	18881182	1
2.5uM CytD & 2uM thapsi	4	9.50247e+06	22956.4	2776	58632	2.18142e+11	11707756	1			2.5uM CytD & 2uM thapsi	10	9.50247e+06	33582	5244	65535	3.19112e+11	17126833	1
25uM MG132	5	9.50247e+06	26847.1	2544	65535	2.55113e+11	13691997	1			25uM MG132	11	9.50247e+06	35257.5	3892	65535	3.35033e+11	17981333	1
2.5uM CytD & 25uM MG132	6	9.50247e+06	36541.5	3152	65535	3.47234e+11	18636148	1			2.5uM CytD & 25uM MG132	12	9.50247e+06	44250.1	4224	65535	4.20485e+11	22567534	1
	DMSO factor	DMSO factor										DMSO factor	DMSO factor
	3.07688e+11	3.05207e+11										3.78125e+11	3.02833e+11
quantification	Norm S3P	tubulin IntDen		norm S3P-twinstar normalized to loading control							quantification	total twinstar	tubulin IntDen		norm tot twinstar norm to loading control
DMSO	1	1		1							DMSO	1	1		1
2.5uM CytD	0.905018	1.32375		0.68368							2.5uM CytD	1.12571	1.33732		0.841768
2uM thapsi	0.372861	0.753504		0.494836							2uM thapsi	0.75932	1.16169		0.653632
2.5uM CytD & 2uM thapsi	0.36816	0.714735		0.5151							2.5uM CytD & 2uM thapsi	0.603418	1.05375		0.572636
25uM MG132	1.01104	0.835869		1.20957							25uM MG132	0.74705	1.10633		0.675251
2.5uM CytD & 25uM MG132	0.848027	1.1377		0.745388							2.5uM CytD & 25uM MG132	0.940992	1.3885		0.677703
Normalized signal
DMSO	1
2.5uM CytD	0.812195
2uM thapsi	0.757056
2.5uM CytD & 2uM thapsi	0.899525
25uM MG132	1.79129
2.5uM CytD & 25uM MG132	1.09987
Normalized signal	normalized S3P-twinstar/normalized twinstar
DMSO	1
2.5uM CytD	0.812195
2uM thapsi	0.757056
2.5uM CytD & 2uM thapsi	0.899525
25uM MG132	1.79129
2.5uM CytD & 25uM MG132	1.09987

## Sheet: 13.11.2022
13.11.2022
square size	12x20
date	13.11.2022	5h drug incubation									date	13.11.2022	5h drug incubation
antibody	S3P-twinstar										antibody	twinstar
treatment		Area	Mean	Min	Max	IntDen	RawIntDens	Slice			treatment		Area	Mean	Min	Max	IntDen
DMSO	13	1.6958e+07	36151.8	4011	65535	6.13061e+11	8676439	1			DMSO	19	1.78059e+07	25543	1951	65535	4.54816e+11	6436844	1
2.5uM CytD	14	1.6958e+07	20364.4	3302	64812	3.45338e+11	4887446	1			2.5uM CytD	20	1.78059e+07	28359	2075	65535	5.04957e+11	7146475	1
2uM thapsi	15	1.6958e+07	8056.45	2227	19955	1.36621e+11	1933549	1			2uM thapsi	21	1.78059e+07	16345.2	1581	52674	2.9104e+11	4118987	1
2.5uM CytD & 2uM thapsi	16	1.6958e+07	5688.57	2126	10789	9.64666e+10	1365258	1			2.5uM CytD & 2uM thapsi	22	1.78059e+07	19051.6	673	61851	3.39231e+11	4801011	1
25uM MG132	17	1.6958e+07	34568.9	3568	65535	5.86218e+11	8296531	1			25uM MG132	23	1.78059e+07	21587.5	2243	65535	3.84385e+11	5440057	1
2.5uM CytD & 25uM MG132	18	1.6958e+07	21960.4	2150	65535	3.72404e+11	5270506	1			2.5uM CytD & 25uM MG132	24	1.78059e+07	20036.4	1529	65535	3.56765e+11	5049162	1
date	13.11.2022	5h drug incubation									date	13.11.2022	5h drug incubation
antibody	a-tubulin										antibody	a-tubulin
size	9x21
treatment		Area	Mean	Min	Max	IntDen	RawIntDens	Slice			treatment
DMSO	1	1.33544e+07	33799.9	6008	65535	4.51377e+11	6388176	1			DMSO	9	1.33544e+07	36194.2	3300	65535	4.83351e+11	6840698	1
2.5uM CytD	2	1.33544e+07	34515.6	5528	65535	4.60936e+11	6523457	1			2.5uM CytD	10	1.33544e+07	40448	6868	65535	5.40158e+11	7644664	1
2uM thapsi	3	1.33544e+07	28908.5	5528	65535	3.86056e+11	5463716	1			2uM thapsi	11	1.33544e+07	36993.8	8052	65535	4.94029e+11	6991819	1
2.5uM CytD & 2uM thapsi	4	1.33544e+07	24711.8	4020	65535	3.30011e+11	4670535	1			2.5uM CytD & 2uM thapsi	12	1.33544e+07	38010.8	6864	65535	5.07612e+11	7184046	1
25uM MG132	5	1.33544e+07	24843.7	4188	65535	3.31773e+11	4695459	1			25uM MG132	13	1.33544e+07	41179.9	9908	65535	5.49933e+11	7783005	1
2.5uM CytD & 25uM MG132	6	1.33544e+07	31502.4	1916	65535	4.20696e+11	5953962	1			2.5uM CytD & 25uM MG132	14	1.33544e+07	41508.6	5108	65535	5.54322e+11	7845117	1
	DMSO factor	DMSO factor										DMSO factor	DMSO factor
	6.13061e+11	4.51377e+11										4.54816e+11	4.83351e+11
quantification	Norm S3P	tubulin IntDen		norm S3P-twinstar normalized to loading control							quantification	total twinstar	tubulin IntDen		norm tot twinstar norm to loading control
DMSO	1	1		1							DMSO	1	1		1
2.5uM CytD	0.563301	1.02118		0.551619							2.5uM CytD	1.11025	1.11753		0.993484
2uM thapsi	0.222851	0.855286		0.260557							2uM thapsi	0.639908	1.02209		0.626077
2.5uM CytD & 2uM thapsi	0.157352	0.731122		0.21522							2.5uM CytD & 2uM thapsi	0.745864	1.05019		0.710217
25uM MG132	0.956214	0.735023		1.30093							25uM MG132	0.845144	1.13775		0.74282
2.5uM CytD & 25uM MG132	0.60745	0.932028		0.651751							2.5uM CytD & 25uM MG132	0.784416	1.14683		0.683986
Normalized signal
DMSO	1
2.5uM CytD	0.555237
2uM thapsi	0.416174
2.5uM CytD & 2uM thapsi	0.303035
25uM MG132	1.75134
2.5uM CytD & 25uM MG132	0.952871
Normalized signal	normalized S3P-twinstar/normalized twinstar
DMSO	1
2.5uM CytD	0.555237
2uM thapsi	0.416174
2.5uM CytD & 2uM thapsi	0.303035
25uM MG132	1.75134
2.5uM CytD & 25uM MG132	0.952871
