# Supplementary material for: CryoET shows cofilactin filaments inside the microtubule lumen
Source: EMBO Rep. 2023 Sep 13;24(11):e57264. doi: 10.15252/embr.202357264 (PMC10626427; doi:10.15252/embr.202357264)
Supplement: Supplementary file 11 — Source Data for Figure 3 [file EMBR-24-e57264-s001.zip › EMBOR-2023-57264V1_SourceDataForFigure3A-B_H-L/K/Fig3K_WesternBlot_CofilinKD_Efficiency.xlsx]

## Sheet: Summary
	Dataset 9	Dataset 10	Dataset 11	Dataset 12
control dsRNA	1	1	1	1
cofilin dsRNA	0.379169	0.109099	0.248026	0.526128

## Sheet: Dataset9_ACQ_221208_D1_221201
dsRNA D1	01.12.2022
Acquisition date	08.12.2022, 17.12.2022
dataset	9
square size	13x34
western date	221210
antibody	twinstar (total)
size	20x38
		Area	Mean	Min	Max	IntDen	RawIntDens	Slice
control KD	5	1.41593e+07	33980.2	4076	65535	4.81137e+11	25824989	1
cofilin KD	6	1.41593e+07	14801.3	4048	30800	2.09576e+11	11248964	1
western date	221210
antibody	a-tubulin
size	16x42
		Area	Mean	Min	Max	IntDen	RawIntDens	Slice
control KD	1	1.25198e+07	28421.1	2252	58256	3.55827e+11	19099008	1
cofilin KD	2	1.25198e+07	32649.9	8908	60424	4.0877e+11	21940704	1
	Cofilin normalization factor	Tubulin normalization factor
	4.81137e+11	3.55827e+11		1
quantification	cofilin normalized to control KD	tubulin norm to control KD		norm cofilin normalized to control KD = 1
control KD	1	1		1
cofilin KD	0.435584	1.14879		0.379169

## Sheet: Dataset10_ACQ_221216_D1_221209
dsRNA D1	09.12.2022
Acquisition date	16.12.2022
Dataset	10
square size	13x34
western date	221210
antibody	twinstar (total)
size	15x23
		Area	Mean	Min	Max	IntDen	RawIntDens	Slice
control KD	1	2.05837e+07	25794.2	1768	65535	5.3094e+11	8899005	1
cofilin KD	2	2.05837e+07	3090.92	992	8140	6.36226e+10	1066368	1
western date	221210
antibody	a-tubulin
size	16x42
		Area	Mean	Min	Max	IntDen	RawIntDens	Slice
control KD	3	2.05837e+07	39539.7	7748	65535	8.13874e+11	13641203	1
cofilin KD	4	2.05837e+07	43428.8	12820	65535	8.93925e+11	14982934	1
	Cofilin normalization factor	Tubulin normalization factor
	5.3094e+11	8.13874e+11		1
quantification	cofilin normalized to control KD	tubulin norm to control KD		norm cofilin normalized to control KD = 1
control KD	1	1		1
cofilin KD	0.11983	1.09836		0.109099

## Sheet: Datset11_ACQ_230202_D1_221124
dsRNA D1	24.22.2022
Acquisition date	02.02.2023 & 12.12.2022
Dataset	11
western date	221130		D1	24.11.2022
antibody	twinstar (total)
size
		Area	Mean	Min	Max	IntDen	RawIntDens	Slice
control KD	4	1.89116e+07	25727.2	684	65535	4.86544e+11	20581799	1
cofilin KD	5	1.89116e+07	7873.14	476	21004	1.48894e+11	6298508	1
western date	221130
antibody	a-tubulin
size
		Area	Mean	Min	Max	IntDen	RawIntDens	Slice
control KD	1	1.6264e+07	41676.2	8896	65535	6.77822e+11	28673250	1
cofilin KD	2	1.92899e+07	43355.5	11928	65535	8.36321e+11	35378070	1
	Cofilin normalization factor	Tubulin normalization factor
	4.86544e+11	6.77822e+11		1
quantification	cofilin normalized to control KD	tubulin norm to control KD		norm cofilin normalized to control KD = 1
control KD	1	1		1
cofilin KD	0.306023	1.23384		0.248026

## Sheet: Dataset12_ACQ_230202_D1_230117
dsRNA D1	02.02.2023
Acquisition date	03.02.2023
Dataset	12
square size	13x34
western date	221210
antibody	twinstar (total)
size	15x23
		Area	Mean	Min	Max	IntDen	RawIntDens	Slice
control KD	3	2.46582e+07	21862.1	2160	65535	5.3908e+11	8242010	1
cofilin KD	4	2.46582e+07	8675.59	676	31548	2.13924e+11	3270696	1
western date	221210
antibody	a-tubulin
size	16x42
		Area	Mean	Min	Max	IntDen	RawIntDens	Slice
control KD	1	1.63516e+07	24868.7	2520	57080	4.06643e+11	6217180	1
cofilin KD	2	1.63516e+07	18757.2	1944	48756	3.0671e+11	4689308	1
	Cofilin normalization factor	Tubulin normalization factor
	5.3908e+11	4.06643e+11		1
quantification	cofilin normalized to control KD	tubulin norm to control KD		norm cofilin normalized to control KD = 1
control KD	1	1		1
cofilin KD	0.396832	0.75425		0.526128
