# Supplementary material for: CryoET shows cofilactin filaments inside the microtubule lumen
Source: EMBO Rep. 2023 Sep 13;24(11):e57264. doi: 10.15252/embr.202357264 (PMC10626427; doi:10.15252/embr.202357264)
Supplement: Supplementary file 11 — Source Data for Figure 3 [file EMBR-24-e57264-s001.zip › EMBOR-2023-57264V1_SourceDataForFigure3A-B_H-L/L/Fig3L_SubtomogramClassification_LumFilMorphologies.ods]

## Sheet: Rel_summary
		control dsRNA				cofilin dsRNA				control dsRNA				cofilin dsRNA				control dsRNA				cofilin dsRNA
		cofilactin				cofilactin				bare f-actin				bare f-actin				other				other
	helical twist	dataset 9	dataset 10	dataset 11	dataset 12	dataset 9	dataset 10	dataset 11	dataset 12	dataset 9	dataset 10	dataset 11	dataset 12	dataset 9	dataset 10	dataset 11	dataset 12	dataset 9	dataset 10	dataset 11	dataset 12	dataset 9	dataset 10	dataset 11	dataset 12
5 Classes	-162	94.41	95.56	95.90	98.25	59.56	41.27	73.37	64.35	5.59	4.44	4.10	1.75	40.44	58.73	26.63	35.65	0.00	0.00	0.00	0.00	0.00	0.00	0.00	0.00
	-165	82.26	80.43	86.83	90.21	25.25	2.89	53.82	46.59	16.45	19.57	13.17	9.79	74.75	97.11	46.18	53.41	1.29	0.00	0.00	0.00	0.00	0.00	0.00	0.00
	-167	69.78	72.70	81.60	79.72	17.49	0.00	47.53	41.90	30.22	27.30	18.40	20.28	82.51	100.00	52.47	58.10	0.00	0.00	0.00	0.00	0.00	0.00	0.00	0.00
10 Classes	-162	87.18	89.76	91.58	93.71	42.73	15.68	61.24	54.40	11.53	10.24	8.42	6.29	57.27	84.32	38.76	45.60	1.29	0.00	0.00	0.00	0.00	0.00	0.00	0.00
	-165	62.99	64.05	74.26	72.38	15.85	0.00	43.15	38.35	35.23	35.95	25.74	27.62	84.15	100.00	56.85	61.65	1.78	0.00	0.00	0.00	0.00	0.00	0.00	0.00
	-167	83.09	86.58	88.45	92.66	33.99	8.12	57.75	50.28	15.65	13.42	11.55	7.34	66.01	91.88	42.25	49.72	1.26	0.00	0.00	0.00	0.00	0.00	0.00	0.00
20 Classes	-162	69.63	72.01	79.98	78.32	19.02	0.89	48.54	41.19	27.82	27.99	20.02	21.68	80.87	99.11	51.46	58.81	2.55	0.00	0.00	0.00	0.11	0.00	0.00	0.00
	-165	76.70	78.95	86.08	84.27	28.96	6.01	54.94	49.01	17.89	20.02	9.55	12.24	67.65	89.66	44.49	50.28	5.41	1.02	4.37	3.50	3.39	4.34	0.56	0.71
	-167	79.47	83.73	87.70	87.41	32.13	8.68	55.62	48.44	11.84	12.06	5.40	6.64	58.47	81.09	42.25	48.58	8.70	4.21	6.91	5.94	9.40	10.23	2.13	2.98
	Avg	78.39	80.42	85.82	86.32	30.55	9.28	55.11	48.28	19.13	19.00	12.93	12.63	68.01	89.10	44.59	51.31	2.48	0.58	1.25	1.05	1.43	1.62	0.30	0.41
	Std dev	9.77	9.78	6.44	8.36	13.94	13.04	8.83	7.85	9.83	10.04	7.18	8.63	14.37	13.32	8.87	7.92	2.84	1.40	2.57	2.17	3.19	3.53	0.71	0.99

## Sheet: job089_5Classes_-162
Cofilactin like classes	1,2,3,5
Actin-like classes	4									COF KD	cofilin knock-down
other classes										CAT KD	control knock-down
										percentage per dataset
		Dataset 9	Dataset 10	Dataset 11	Dataset 12		SUM	percentage		Dataset 9	Dataset 10	Dataset 11	Dataset 12
Cofilactin like classes	COF KD	545	371	653	453		2022	59.33		59.56	41.27	73.37	64.35
	CAT KD	3071	840	1777	281		5969	95.18		94.41	95.56	95.90	98.25
Actin-like classes	COF KD	370	528	237	251		1386	40.67		40.44	58.73	26.63	35.65
	CAT KD	182	39	76	5		302	4.82		5.59	4.44	4.10	1.75
other classes	COF KD	0	0	0	0		0	0.00		0.00	0.00	0.00	0.00
	CAT KD	0	0	0	0		0	0.00		0.00	0.00	0.00	0.00
							9679

## Sheet: job088_5Classes_-165
Cofilactin like classes	1,3,5
Actin-like classes	2									COF KD	cofilin knock-down
other classes	4									CAT KD	control knock-down
										percentage per dataset
		Dataset 9	Dataset 10	Dataset 11	Dataset 12		SUM	percentage		Dataset 9	Dataset 10	Dataset 11	Dataset 12
Cofilactin like classes	COF KD	231	26	479	328		1064	31.22		25.25	2.89	53.82	46.59
	CAT KD	2676	707	1609	258		5250	83.72		82.26	80.43	86.83	90.21
Actin-like classes	COF KD	684	873	411	376		2344	68.78		74.75	97.11	46.18	53.41
	CAT KD	535	172	244	28		979	15.61		16.45	19.57	13.17	9.79
other classes	COF KD	0	0	0	0		0	0.00		0.00	0.00	0.00	0.00
	CAT KD	42	0	0	0		42	0.67		1.29	0.00	0.00	0.00
							9679

## Sheet: job093_5Classes_-167
Cofilactin like classes	1,2,4
Actin-like classes	3,5									COF KD	cofilin knock-down
other classes										CAT KD	control knock-down
										percentage per dataset
		Dataset 9	Dataset 10	Dataset 11	Dataset 12		SUM	percentage		Dataset 9	Dataset 10	Dataset 11	Dataset 12
Cofilactin like classes	COF KD	160	0	423	295		878	25.76		17.49	0.00	47.53	41.90
	CAT KD	2270	639	1512	228		4649	74.13		69.78	72.70	81.60	79.72
Actin-like classes	COF KD	755	899	467	409		2530	74.24		82.51	100.00	52.47	58.10
	CAT KD	983	240	341	58		1622	25.87		30.22	27.30	18.40	20.28
other classes	COF KD	0	0	0	0		0	0.00		0.00	0.00	0.00	0.00
	CAT KD	0	0	0	0		0	0.00		0.00	0.00	0.00	0.00
							9679

## Sheet: job090_10Classes_-162
Cofilactin like classes	2,3,4,7,8,10
Actin-like classes	1,5,6									COF KD	cofilin knock-down
other classes	9									CAT KD	control knock-down
										percentage per dataset
		Dataset 9	Dataset 10	Dataset 11	Dataset 12		SUM	percentage		Dataset 9	Dataset 10	Dataset 11	Dataset 12	AVERAGE
Cofilactin like classes	COF KD	391	141	545	383		1460	42.84		42.73	15.68	61.24	54.40	43.51
	CAT KD	2836	789	1697	268		5590	89.14		87.18	89.76	91.58	93.71	90.56
Actin-like classes	COF KD	524	758	345	321		1948	57.16		57.27	84.32	38.76	45.60	56.49
	CAT KD	375	90	156	18		639	10.19		11.53	10.24	8.42	6.29	9.12
other classes	COF KD	0	0	0	0		0	0.00		0.00	0.00	0.00	0.00	0.00
	CAT KD	42	0	0	0		42	0.67		1.29	0.00	0.00	0.00	0.32
							9679

## Sheet: job091_10Classes_-165
Cofilactin like classes	3,4,6,8
Actin-like classes	1,2,7,9									COF KD	cofilin knock-down
other classes	5,10									CAT KD	control knock-down
										percentage per dataset
		Dataset 9	Dataset 10	Dataset 11	Dataset 12		SUM	percentage		Dataset 9	Dataset 10	Dataset 11	Dataset 12	AVERAGE
Cofilactin like classes	COF KD	145	0	384	270		799	23.44		15.85	0.00	43.15	38.35	24.34
	CAT KD	2049	563	1376	207		4195	66.90		62.99	64.05	74.26	72.38	68.42
Actin-like classes	COF KD	770	899	506	434		2609	76.56		84.15	100.00	56.85	61.65	75.66
	CAT KD	1146	316	477	79		2018	32.18		35.23	35.95	25.74	27.62	31.14
other classes	COF KD	0	0	0	0		0	0.00		0.00	0.00	0.00	0.00	0.00
	CAT KD	58	0	0	0		58	0.92		1.78	0.00	0.00	0.00	0.45
							9679

## Sheet: job094_10Classes_-167
Cofilactin like classes	1,4,5,6,7,10
Actin-like classes	2,3,8									COF KD	cofilin knock-down
other classes	9									CAT KD	control knock-down
										percentage per dataset
		Dataset 9	Dataset 10	Dataset 11	Dataset 12		SUM	percentage		Dataset 9	Dataset 10	Dataset 11	Dataset 12	AVERAGE
Cofilactin like classes	COF KD	311	73	514	354		1252	36.74		33.99	8.12	57.75	50.28	37.54
	CAT KD	2703	761	1639	265		5368	85.60		83.09	86.58	88.45	92.66	87.69
Actin-like classes	COF KD	604	826	376	350		2156	63.26		66.01	91.88	42.25	49.72	62.46
	CAT KD	509	118	214	21		862	13.75		15.65	13.42	11.55	7.34	11.99
other classes	COF KD	0	0	0	0		0	0.00		0.00	0.00	0.00	0.00	0.00
	CAT KD	41	0	0	0		41	0.65		1.26	0.00	0.00	0.00	0.32
							9679

## Sheet: job095_20Classes_-162
Cofilactin like classes	1,3,6,8,10,11,12,13,16,17
Actin-like classes	2,7,9,14,18,20									COF KD	cofilin knock-down
other classes	4,5,15,19									CAT KD	control knock-down
										percentage per dataset
		Dataset 9	Dataset 10	Dataset 11	Dataset 12		SUM	percentage		Dataset 9	Dataset 10	Dataset 11	Dataset 12	AVERAGE
Cofilactin like classes	COF KD	174	8	432	290		904	26.53		19.02	0.89	48.54	41.19	27.41
	CAT KD	2265	633	1482	224		4604	73.42		69.63	72.01	79.98	78.32	74.99
Actin-like classes	COF KD	740	891	458	414		2503	73.44		80.87	99.11	51.46	58.81	72.56
	CAT KD	905	246	371	62		1584	25.26		27.82	27.99	20.02	21.68	24.38
other classes	COF KD	1	0	0	0		1	0.03		0.11	0.00	0.00	0.00	0.03
	CAT KD	83	0	0	0		83	1.32		2.55	0.00	0.00	0.00	0.64
							9679

## Sheet: job087_20Classes_-165
Cofilactin like classes	4,7,8,9,11,12,13,17,18,19,20
Actin-like classes	1,2,6,14									COF KD	cofilin knock-down
other classes	3,5,10,15,16									CAT KD	control knock-down
										percentage per dataset
		Dataset 9	Dataset 10	Dataset 11	Dataset 12		SUM	percentage		Dataset 9	Dataset 10	Dataset 11	Dataset 12	AVERAGE
Cofilactin like classes	COF KD	265	54	489	345		1153	33.83		28.96	6.01	54.94	49.01	34.73
	CAT KD	2495	694	1595	241		5025	80.13		76.70	78.95	86.08	84.27	81.50
Actin-like classes	COF KD	619	806	396	354		2175	63.82		67.65	89.66	44.49	50.28	63.02
	CAT KD	582	176	177	35		970	15.47		17.89	20.02	9.55	12.24	14.93
other classes	COF KD	31	39	5	5		80	2.35		3.39	4.34	0.56	0.71	2.25
	CAT KD	176	9	81	10		276	4.40		5.41	1.02	4.37	3.50	3.58
							9679			200.00

## Sheet: job096_20Classes_-167
Cofilactin like classes	2,5,6,8,11,13,14,15,17,18,19
Actin-like classes	3,4,9,10,16									COF KD	cofilin knock-down
other classes	1,7,12,20									CAT KD	control knock-down
										percentage per dataset
		Dataset 9	Dataset 10	Dataset 11	Dataset 12		SUM	percentage		Dataset 9	Dataset 10	Dataset 11	Dataset 12	AVERAGE
Cofilactin like classes	COF KD	294	78	495	341		1208	35.45		32.13	8.68	55.62	48.44	36.22
	CAT KD	2585	736	1625	250		5196	82.86		79.47	83.73	87.70	87.41	84.58
Actin-like classes	COF KD	535	729	376	342		1982	58.16		58.47	81.09	42.25	48.58	57.60
	CAT KD	385	106	100	19		610	9.73		11.84	12.06	5.40	6.64	8.98
other classes	COF KD	86	92	19	21		218	6.40		9.40	10.23	2.13	2.98	6.19
	CAT KD	283	37	128	17		465	7.42		8.70	4.21	6.91	5.94	6.44
							9679
